# Supplementary material for: Comparative genomic analyses highlight the contribution of pseudogenized protein-coding genes to human lincRNAs
Source: BMC Genomics. 2017 Oct 16;18:786. doi: 10.1186/s12864-017-4156-x (PMC5644071; doi:10.1186/s12864-017-4156-x)
Supplement: Supplementary file 3 — The putative orthologs of human lincRNAs in the nine analyzed species. (XLSX 1397 kb) [file 12864_2017_4156_MOESM3_ESM.xlsx]

## Sheet: SupplementaryTable_o
lincRNA ID	Compared species (CS)	Type and ID of putative orthologs (intergenic/coding/noncoding)	Alignment Length	Identity (%)	E-value	Subject Start	Subject End
ENSG00000230876	Cow	Intergenic	124	81.45	8e-22	15442199	15442321
	Mus	Intergenic	331	66.16	5e-22	74984669	74984995
	Chm	Intergenic	1343	97.62	0	33416446	33417788
	Chm	Intergenic	1172	97.61	0	33416446	33417617
	Dog	Intergenic	123	90.24	8e-38	26079511	26079633
	Mac	Intergenic	790	94.81	0	32914490	32915279
	Mac	Intergenic	790	94.81	0	32914490	32915279
	Mac	Intergenic	644	93.48	0	32915280	32915922
	Ora	Intergenic	1138	96.57	0	79068891	79067755
	Ora	Intergenic	967	96.69	0	79068891	79067926
ENSG00000230690	Mac	Intergenic	185	97.84	8e-75	104564255	104564439
	Chm	Intergenic	185	98.38	8e-76	105003561	105003745
	Ora	Intergenic	185	97.84	7e-75	12462432	12462616
ENSG00000234378	Mac	Coding@ENSMMUG00000030924@protein_coding@@intronic	502	88.84	6e-163	19961533	19961049
	Ora	Intergenic	503	96.82	0	92232991	92233493
	Chm	Intergenic	658	97.26	0	20286501	20285856
	Dog	Intergenic	135	73.33	2e-13	15105862	15105733
ENSG00000261775	Mac	Intergenic	118	92.37	4e-38	53287011	53287128
	Ora	Intergenic	121	95.87	1e-43	71895516	71895636
	Chm	Intergenic	121	99.17	2e-47	72057108	72057228
	Dog	Intergenic	108	79.63	9e-19	37612542	37612648
ENSG00000259237	Cow	Intergenic	466	81.97	7e-107	57328732	57328283
	Mus	Intergenic	168	84.52	4e-36	74561305	74561138
	Chm	Intergenic	460	98.48	0	50379372	50379831
	Dog	Intergenic	462	86.36	4e-142	18761660	18762119
	Mac	Intergenic	469	95.52	0	31429076	31429544
	Ora	Intergenic	460	98.7	0	49815084	49815543
ENSG00000269892	Mac	Intergenic	658	91.79	0	6920848	6921497
	Chm	Intergenic	655	98.47	0	6904227	6904881
	Ora	Intergenic	657	95.13	0	6967813	6968462
	Mus	NonCoding@ENSMUSG00000092730@snoRNA@Snora24@ENSMUSE00000945637	146	89.04	8e-42	123508081	123507937
	Chm	Intergenic	430	99.3	0	120946931	120947360
	Mac	Intergenic	431	93.5	3e-166	111123980	111124410
	Ora	Intergenic	430	97.21	0	123210625	123211054
ENSG00000249346	Mac	Intergenic	579	91.36	0	33595918	33595341
ENSG00000249346	Mac	Intergenic	850	92.94	0	33596835	33595993
ENSG00000249346	Mac	Intergenic	1477	93.03	0	33598312	33596856
ENSG00000249346	Mac	Intergenic	754	93.77	0	33598312	33597564
ENSG00000249346	Mac	Intergenic	665	93.23	0	33598318	33597659
	Ora	Intergenic	551	95.46	0	33903850	33903306
	Ora	Intergenic	802	95.89	0	33904732	33903933
	Ora	Intergenic	536	96.08	0	33907098	33906564
	Ora	Intergenic	536	96.08	0	33907098	33906564
	Ora	Intergenic	542	95.76	0	33907104	33906564
	Chm	Intergenic	2943	98.91	0	34317898	34314957
	Chm	Intergenic	752	98.94	0	34317898	34317147
	Chm	Intergenic	663	98.64	0	34317904	34317242
	Cow	Intergenic	603	66.17	1e-36	7951807	7951213
	Dog	Intergenic	543	67.22	2e-38	3226708	3226182
ENSG00000230054	Ora	Intergenic	329	96.66	4e-134	111223971	111223644
	Mus	Coding@ENSMUSG00000058935@protein_coding@1700018C11Rik@ENSMUSE00000662838	299	67.89	2e-33	63607383	63607090
	Mus	Coding@ENSMUSG00000058935@protein_coding@1700018C11Rik@ENSMUSE00000662838	299	67.89	2e-33	63607383	63607090
	Chm	Intergenic	329	99.09	1e-144	113596211	113595883
	Cow	Intergenic	249	77.11	1e-42	105550558	105550313
	Cow	Intergenic	249	77.11	1e-42	105550558	105550313
	Dog	Intergenic	204	75	6e-28	68800478	68800284
	Dog	Intergenic	204	75	6e-28	68800478	68800284
ENSG00000256422	Mac	Intergenic	397	93.45	4e-152	103159126	103158731
	Ora	Intergenic	412	95.39	9e-169	100966312	100965901
	Chm	Intergenic	412	89.56	1e-130	102436379	102435995
	Cow	Intergenic	401	63.84	2e-24	4019403	4019783
	Dog	Intergenic	376	67.02	5e-43	27478659	27479027
ENSG00000231509	Mac	Intergenic	360	94.44	4e-139	71581276	71580917
	Ora	Intergenic	407	96.56	3e-166	57232313	57231912
	Chm	Intergenic	407	96.56	3e-167	5649743	5650146
	Cow	Intergenic	165	74.55	6e-19	39375445	39375282
	Dog	Intergenic	294	70.41	1e-24	93698331	93698620
ENSG00000230051	Mac	Intergenic	178	94.94	8e-67	71170555	71170732
	Ora	Intergenic	175	96	1e-67	22156562	22156736
	Chm	Intergenic	169	99.41	2e-70	26010745	26010913
	Cow	Intergenic	138	77.54	3e-18	69127507	69127643
	Dog	Intergenic	153	69.28	4e-16	20873421	20873572
ENSG00000226669	Mac	Intergenic	387	94.83	1e-149	73528319	73528705
	Mus	Intergenic	209	70.33	3e-18	28119723	28119515
	Dog	Intergenic	386	75.91	8e-63	92171014	92170632
	Cow	Intergenic	262	70.99	8e-43	41063622	41063883
	Ora	Intergenic	386	97.93	1e-160	59353224	59353608
ENSG00000231505	Mac	Intergenic	241	95.44	6e-92	106219510	106219270
	Chm	Intergenic	103	96.12	9e-36	106910248	106910146
ENSG00000231056	Mac	Intergenic	96	93.75	1e-30	10408577	10408482
	Ora	Intergenic	162	98.15	5e-65	10805937	10805776
	Chm	Intergenic	162	99.38	6e-67	10560183	10560022
	Dog	Intergenic	78	76.92	2e-11	10237115	10237038
ENSG00000231507	Mac	Intergenic	319	93.42	8e-118	167137594	167137280
	Chm	Intergenic	320	99.06	9e-140	182092128	182092447
	Cow	Intergenic	297	70.71	3e-34	871317	871602
	Ora	Intergenic	320	98.12	6e-137	46954289	46953970
ENSG00000203402	Mac	Intergenic	284	90.49	3e-97	45129372	45129655
	Chm	Intergenic	482	88.17	5e-153	47802208	47802687
	Mus	Intergenic	120	77.5	3e-14	20774186	20774299
	Ora	Intergenic	482	86.31	4e-141	48083962	48084439
ENSG00000230058	Mac	Intergenic	255	93.33	9e-92	19404631	19404377
	Dog	Intergenic	220	74.09	1e-26	903291	903500
	Ora	Intergenic	255	96.47	3e-99	40267866	40267612
ENSG00000231052	Mac	Coding@ENSMMUG00000015093@protein_coding@VLDLR@intronic	148	85.14	1e-37	74702485	74702339
	Chm	Intergenic	129	97.67	2e-49	2551245	2551373
	Ora	Intergenic	129	96.12	1e-47	60563525	60563397
ENSG00000234571	Mac	Coding@ENSMMUG00000004362@protein_coding@@intronic	2381	92.4	0	128161662	128159292
ENSG00000234571	Mac	Coding@ENSMMUG00000004362@protein_coding@@ENSMMUE00000042978	1070	90.75	0	128166476	128165418
	Chm	Coding@ENSPTRG00000030417@protein_coding@HIST2H2BF@intronic	2480	98.95	0	127957780	127955301
	Chm	Coding@ENSPTRG00000001233@protein_coding@@intronic	2480	98.95	0	127957780	127955301
	Chm	Coding@ENSPTRG00000030417@protein_coding@HIST2H2BF@intronic	1063	98.49	0	127962629	127961570
	Chm	Coding@ENSPTRG00000001233@protein_coding@@ENSPTRE00000012444	1063	98.49	0	127962629	127961570
	Cow	Coding@ENSBTAG00000008592@protein_coding@FCGR1A@intronic	1338	70.18	3e-154	20851889	20853182
	Dog	Coding@ENSCAFG00000011504@protein_coding@FCGR1A@intronic	2026	68.07	5e-163	59098932	59096977
ENSG00000267240	Mac	Intergenic	306	93.14	6e-114	35440468	35440163
	Chm	Intergenic	305	99.02	2e-133	34049955	34049651
	Ora	Intergenic	306	96.73	2e-124	29355202	29354897
ENSG00000234919	Mac	Intergenic	320	92.5	3e-120	59203989	59203670
	Chm	Intergenic	321	99.69	3e-142	200222199	200221879
	Ora	Intergenic	320	98.12	3e-137	86465986	86465667
ENSG00000255246	Mac	Intergenic	367	93.73	7e-133	80859196	80858830
	Chm	Intergenic	361	99.17	9e-157	80505706	80505346
	Ora	Intergenic	364	95.33	1e-137	78329648	78329287
ENSG00000254790	Mac	Intergenic	720	89.03	0	124084215	124083496
	Cow	Intergenic	113	76.99	6e-16	29674608	29674496
	Ora	Intergenic	540	95.56	0	123000722	123000183
ENSG00000224037	Cow	Intergenic	387	78.55	9e-80	7544932	7545313
	Mus	Intergenic	297	72.05	2e-36	126661505	126661797
	Chm	Intergenic	412	97.82	8e-178	213887473	213887884
	Dog	Intergenic	415	76.87	4e-67	5159946	5159540
	Mac	Intergenic	410	97.07	2e-167	222305954	222305545
	Opo	Intergenic	266	65.41	6e-11	155649907	155649644
	Ora	Intergenic	410	97.8	3e-170	14884637	14884228
ENSG00000228058	Mac	Intergenic	393	90.84	3e-143	226952308	226951916
	Ora	Intergenic	393	92.62	4e-145	19615171	19614784
	Chm	Intergenic	264	98.48	3e-112	209112494	209112757
	Cow	Intergenic	103	76.7	5e-17	1051527	1051629
	Dog	Intergenic	155	74.84	3e-27	9307174	9307020
ENSG00000224034	Mac	Coding@ENSMMUG00000007932@protein_coding@@intronic	166	83.73	6e-38	5383401	5383565
	Chm	Intergenic	657	99.85	0	5349938	5349282
	Cow	Intergenic	103	82.52	1e-16	43850622	43850522
	Ora	Intergenic	657	96.65	0	5512096	5511440
ENSG00000262772	Cow	Coding@ENSBTAG00000009782@protein_coding@CBX4@ENSBTAE00000442627	1197	72.93	0	53329597	53328409
	Mus	Intergenic	392	73.21	4e-58	119073096	119073482
	Chm	Intergenic	1289	96.12	0	78995231	78996510
	Dog	Intergenic	1186	73.86	0	1813812	1812649
	Mac	Intergenic	1184	94.93	0	75266946	75268119
	Opo	Coding@ENSMODG00000002142@protein_coding@CBX4@intronic	188	86.7	5e-55	236370668	236370481
	Ora	Intergenic	1286	95.41	0	69857486	69858768
ENSG00000236069	Cow	Intergenic	331	70.69	8e-56	13207624	13207294
	Mus	Intergenic	326	63.5	4e-32	144050439	144050764
	Mus	Intergenic	326	63.5	4e-32	144325440	144325765
	Chm	Intergenic	349	99.14	1e-153	171172796	171173144
	Dog	Intergenic	334	67.37	2e-46	6504521	6504188
	Mac	Intergenic	337	91.39	4e-123	177777627	177777291
	Mac	Intergenic	349	92.26	4e-123	178071412	178071070
	Ora	Intergenic	349	97.42	6e-148	57832262	57831914
ENSG00000238078	Mac	Intergenic	317	94.64	7e-125	149487552	149487236
	Ora	Intergenic	300	96	1e-121	28808279	28807980
	Chm	Intergenic	317	100	4e-141	200061595	200061911
	Mus	Intergenic	252	63.49	8e-13	184767974	184767727
	Dog	Intergenic	157	74.52	5e-19	15501486	15501641
ENSG00000229550	Mac	Intergenic	367	93.19	8e-136	3628071	3627707
	Chm	Intergenic	364	99.45	4e-162	3660750	3660387
ENSG00000261474	Mac	Intergenic	242	93.39	5e-87	29542687	29542446
	Chm	Intergenic	240	98.75	3e-102	31618472	31618233
	Cow	Intergenic	173	76.3	6e-23	27746021	27745857
	Dog	Intergenic	103	84.47	1e-21	16797222	16797324
ENSG00000271387	Cow	Intergenic	908	68.94	7e-83	66858193	66857307
	Mus	Intergenic	555	71.71	7e-75	152091120	152091666
	Chm	Intergenic	957	98.75	0	162993346	162992390
	Dog	Intergenic	284	72.18	1e-24	17632638	17632358
	Mac	Intergenic	968	89.77	0	186277146	186278089
	Opo	Intergenic	96	76.04	2e-13	79642823	79642728
	Ora	Intergenic	404	95.3	5e-153	66209315	66209714
ENSG00000260404	Mac	Coding@ENSMMUG00000015260@protein_coding@PRSS12@intronic	347	63.98	2e-29	111174580	111174923
	Chm	Coding@ENSPTRG00000016389@protein_coding@NDST3@intronic	149	78.52	8e-30	120914460	120914312
	Ora	Coding@ENSPPYG00000015022@protein_coding@SYNPO2@intronic	166	76.51	2e-28	123640305	123640141
ENSG00000261171	Cow	Intergenic	115	87.83	2e-29	23250308	23250195
	Mus	Intergenic	84	90.48	6e-23	92294884	92294801
	Chm	Intergenic	326	98.16	2e-140	53892998	53892673
	Mac	Intergenic	327	93.58	2e-119	53081224	53080903
	Opo	Intergenic	82	86.59	2e-18	445075215	445075134
	Ora	Intergenic	327	95.72	4e-129	42006927	42006605
ENSG00000271109	Mac	Intergenic	360	78.33	4e-85	41160635	41160276
	Chm	Intergenic	403	96.77	2e-170	40058385	40057983
	Ora	Intergenic	361	89.75	9e-125	35333421	35333061
ENSG00000265844	Chm	Intergenic	181	99.45	5e-76	73569741	73569921
	Ora	Intergenic	194	95.36	4e-71	90992168	90992361
ENSG00000230906	Mac	Intergenic	84	96.43	2e-27	67377799	67377882
	Chm	Intergenic	156	98.08	6e-58	67993465	67993617
	Cow	Intergenic	80	80	4e-13	65469020	65469099
	Dog	Intergenic	91	85.71	1e-21	66460081	66460171
ENSG00000267364	Mac	Intergenic	207	90.34	9e-62	30597563	30597768
	Chm	Intergenic	250	98	3e-102	21638531	21638283
	Ora	Intergenic	250	95.6	1e-95	30081357	30081603
ENSG00000261177	Cow	Intergenic	289	76.47	8e-46	12037541	12037263
	Mus	Coding@ENSMUSG00000092329@protein_coding@Gm20388@intronic	463	71.27	9e-51	120831183	120830733
	Chm	Intergenic	7287	97.13	0	85757482	85750220
	Dog	Intergenic	368	74.73	4e-67	66676885	66677243
	Mac	Intergenic	2415	91.39	0	84228086	84225682
	Mac	Intergenic	4460	90.81	0	84232799	84228372
	Opo	Intergenic	228	70.61	1e-14	690808320	690808096
	Ora	Intergenic	7303	94.81	0	73829332	73822072
ENSG00000259478	Ora	Intergenic	739	95.81	0	95004358	95003626
ENSG00000259478	Ora	Intergenic	945	95.13	0	95012273	95011333
	Opo	Intergenic	418	80.14	1e-92	136004710	136004296
	Chm	Intergenic	739	98.24	0	95455275	95454543
	Chm	Intergenic	944	98.41	0	95463170	95462231
	Cow	Intergenic	492	91.26	8e-173	8916221	8916705
	Dog	Intergenic	487	91.79	5e-176	42641331	42641810
ENSG00000225742	Mac	Intergenic	671	90.01	0	186413263	186412605
	Chm	Intergenic	665	98.35	0	198316742	198316078
	Mus	Intergenic	147	70.75	4e-13	30117688	30117544
	Ora	Intergenic	649	96.61	0	198197848	198197200
ENSG00000259082	Cow	Intergenic	296	77.7	1e-54	68030345	68030633
	Mus	Intergenic	89	93.26	3e-27	110172580	110172668
	Chm	Intergenic	336	100	8e-151	101141864	101142199
	Dog	Intergenic	338	75.15	5e-46	69591962	69592282
	Mac	Intergenic	336	95.83	3e-137	164730538	164730873
	Ora	Intergenic	336	97.92	4e-144	103028515	103028850
ENSG00000250968	Chm	Intergenic	560	98.93	0	173960968	173960409
	Ora	Intergenic	560	96.61	0	177497729	177497170
ENSG00000250969	Mac	Coding@ENSMMUG00000030133@protein_coding@@intronic	392	92.86	8e-144	135753864	135754251
	Chm	Intergenic	584	98.29	0	146104175	146104758
	Ora	Intergenic	585	93.33	0	148914239	148914823
ENSG00000225746	Mac	Intergenic	401	92.52	7e-150	164240953	164241353
	Ora	Intergenic	338	97.34	5e-143	102504054	102504391
	Chm	Intergenic	400	99.25	3e-178	100649025	100649424
	Cow	Intergenic	86	82.56	2e-17	67494147	67494232
	Cow	Intergenic	88	81.82	2e-17	67494147	67494234
	Dog	Intergenic	353	83.85	3e-93	69167739	69168090
ENSG00000225744	Mac	Intergenic	638	91.07	0	111003397	111004034
	Ora	Intergenic	621	96.3	0	19618882	19619502
	Chm	Intergenic	620	97.42	0	111726832	111727445
	Dog	Intergenic	153	73.2	3e-17	36096666	36096817
ENSG00000230587	Cow	Intergenic	658	78.42	5e-150	25470785	25470137
	Mus	Intergenic	542	71.77	9e-74	84098430	84097895
	Chm	Intergenic	660	99.55	0	43776480	43775821
	Dog	Intergenic	665	79.25	4e-153	45647963	45647307
	Mac	Intergenic	659	95.9	0	43218612	43217954
	Ora	Intergenic	659	97.72	0	68364771	68365427
ENSG00000215866	Mac	Intergenic	942	91.72	0	115830978	115830041
ENSG00000215866	Mac	Intergenic	678	92.33	0	115936063	115935389
	Chm	Intergenic	679	93.37	0	123850493	123851162
	Chm	Intergenic	965	99.07	0	123964339	123965303
ENSG00000250915	Dog	Intergenic	344	68.6	8e-38	60410184	60409849
	Cow	Coding@ENSBTAG00000005711@protein_coding@NSG1@intronic	227	79.74	5e-52	106769120	106768895
ENSG00000260604	Cow	Intergenic	956	64.23	6e-45	49999485	50000417
	Mus	Intergenic	521	68.33	8e-51	34814954	34814442
	Chm	Intergenic	7075	98.09	0	3916974	3909909
	Dog	Intergenic	388	76.03	1e-69	4129495	4129117
	Mac	Intergenic	703	93.6	0	3761507	3760807
	Mac	Intergenic	2947	92.26	0	3764417	3761497
	Mac	Intergenic	987	93.62	0	3765483	3764498
	Mac	Intergenic	2142	91.69	0	3767948	3765813
	Opo	Intergenic	252	70.63	5e-23	342072860	342073110
	Ora	Intergenic	941	95.32	0	3953703	3952768
	Ora	Intergenic	4516	96.46	0	3958904	3954392
ENSG00000225039	Mac	Intergenic	431	93.27	7e-162	9865081	9864653
	Chm	Intergenic	426	98.83	0	30034183	30033758
	Ora	Intergenic	435	96.55	2e-178	29940619	29940185
ENSG00000250583	Cow	Intergenic	152	75.66	3e-15	40309688	40309833
	Mus	Intergenic	167	76.05	2e-28	11351316	11351480
	Chm	Intergenic	466	97.21	0	81668975	81669437
	Chm	Intergenic	453	97.57	0	81671120	81671571
	Dog	Intergenic	233	71.24	1e-25	74195098	74195321
	Mac	Intergenic	456	95.61	0	33620839	33620384
	Ora	Intergenic	454	95.59	0	34747592	34747139
	Ora	Intergenic	457	98.25	0	34749740	34749284
ENSG00000215863	Mac	Intergenic	711	86.64	0	126314458	126315145
	Ora	Intergenic	294	84.01	5e-82	106715689	106715397
	Chm	Intergenic	391	87.21	5e-125	112180834	112181222
	Dog	Intergenic	129	75.97	4e-19	58884652	58884779
ENSG00000237477	Cow	Intergenic	93	77.42	8e-12	17615210	17615119
	Mus	Intergenic	163	66.87	1e-13	77288227	77288389
	Chm	Intergenic	302	99.34	3e-132	183769549	183769850
	Dog	Intergenic	303	67.66	4e-20	22801212	22801500
	Mac	Intergenic	289	94.12	4e-112	42897797	42898085
	Ora	Intergenic	302	98.34	1e-129	69524797	69525098
ENSG00000237476	Mac	Intergenic	292	94.86	1e-109	64939929	64939638
	Chm	Intergenic	396	98.74	7e-175	19628258	19628653
	Dog	Intergenic	134	76.12	7e-20	30535588	30535455
ENSG00000229630	Chm	Intergenic	145	99.31	1e-58	42810943	42810799
	Ora	Intergenic	279	95.7	4e-112	41536961	41536683
ENSG00000261472	Mac	Intergenic	317	92.11	7e-112	77691702	77692018
	Chm	Intergenic	315	98.73	4e-137	79016924	79017238
ENSG00000254659	Mac	Intergenic	225	95.11	3e-84	108340574	108340351
	Chm	Intergenic	225	98.67	8e-95	107697267	107697043
	Cow	Intergenic	101	75.25	6e-12	20077737	20077637
	Ora	Intergenic	225	94.22	3e-85	106497537	106497313
ENSG00000243350	Cow	Intergenic	512	69.34	2e-43	16005505	16006010
	Mus	Coding@ENSMUSG00000015619@protein_coding@Gata3@intronic	92	88.04	2e-23	9880455	9880546
	Chm	Intergenic	495	98.18	0	8142550	8142057
	Chm	Intergenic	495	98.18	0	8142551	8142058
	Dog	Intergenic	321	73.83	2e-42	28090270	28090577
	Mac	Intergenic	496	93.15	0	8253758	8253264
	Mac	Intergenic	488	93.24	0	8253759	8253273
	Ora	Intergenic	494	96.96	0	8386935	8386443
	Ora	Intergenic	494	96.96	0	8386936	8386444
ENSG00000266460	Mac	Intergenic	395	89.37	3e-132	69331896	69331503
	Chm	Intergenic	392	98.21	6e-171	72180997	72180606
	Ora	Intergenic	273	93.77	2e-104	89546237	89545965
ENSG00000232018	Mac	Intergenic	711	91.56	0	164247672	164248381
	Ora	Intergenic	739	94.86	0	102510928	102511656
	Chm	Intergenic	738	99.05	0	100656823	100657560
	Cow	Intergenic	117	76.92	1e-17	67507470	67507586
	Dog	Intergenic	331	66.47	2e-26	69206271	69206594
ENSG00000255102	Mac	Intergenic	249	95.18	5e-93	86261671	86261423
	Chm	Intergenic	246	99.59	8e-107	85985413	85985168
	Ora	Intergenic	263	94.68	8e-97	83907465	83907203
ENSG00000267391	Mac	Intergenic	311	92.93	2e-115	51714748	51715057
	Chm	Intergenic	317	97.16	1e-130	54544268	54544583
	Cow	Intergenic	133	66.17	2e-11	58093890	58094022
	Ora	Intergenic	318	95.91	3e-124	71131467	71131783
ENSG00000251367	Mac	Intergenic	604	91.56	0	105783038	105783625
	Ora	Intergenic	603	96.19	0	110220157	110220759
	Chm	Intergenic	605	97.85	0	109888162	109888764
	Cow	Intergenic	344	69.19	6e-42	111160915	111161249
	Dog	Coding@ENSCAFG00000007425@protein_coding@PJA2@intronic	452	73.01	1e-68	2696556	2696112
ENSG00000269949	Mac	Intergenic	440	92.27	2e-163	72415832	72416267
	Ora	Intergenic	426	96.95	3e-178	63035254	63035679
	Chm	Intergenic	446	99.1	0	73003540	73003985
	Cow	Intergenic	130	73.85	3e-17	73876054	73875926
	Dog	Coding@ENSCAFG00000002256@protein_coding@NOA1@ENSCAFE00000287678	143	82.52	6e-29	49078117	49077976
ENSG00000251365	Mac	Intergenic	153	90.85	5e-47	6676068	6676219
	Chm	Intergenic	358	98.6	3e-156	6855631	6855988
	Ora	Intergenic	358	93.58	5e-130	6924633	6924981
ENSG00000175701	Cow	Coding@ENSBTAG00000045538@protein_coding@@ENSBTAE00000467405	249	85.54	1e-68	1665941	1666188
	Chm	Intergenic	665	98.8	0	110622535	110621871
	Chm	Intergenic	434	99.08	0	110653591	110653158
	Dog	Intergenic	267	88.01	6e-87	35142379	35142113
	Mac	Coding@ENSMMUG00000022800@protein_coding@@ENSMMUE00000276680#ENSMMUE00000222677#ENSMMUE00000222678#ENSMMUE00000222680	691	88.71	0	109919966	109919279
	Opo	Intergenic	190	68.42	4e-23	591707595	591707406
	Ora	Coding@ENSPPYG00000012152@protein_coding@@ENSPPYE00000119574#ENSPPYE00000119575	700	89.29	0	18503804	18503109
ENSG00000231611	Mac	Intergenic	604	87.42	1e-180	115172736	115172160
	Chm	Intergenic	411	90.51	3e-137	114675073	114674683
ENSG00000269945	Cow	Intergenic	616	71.27	1e-82	83121728	83122321
	Mus	Intergenic	352	66.19	9e-27	82085915	82086261
	Chm	Intergenic	3626	98.76	0	70427805	70431421
	Dog	Intergenic	679	72.31	1e-94	44793173	44793831
	Mac	Intergenic	978	90.29	0	134324829	134325797
	Mac	Intergenic	2589	90.46	0	134327160	134329701
ENSG00000269946	Mac	Intergenic	144	93.06	5e-50	105934995	105935138
	Chm	Intergenic	144	98.61	1e-57	93015964	93016107
	Ora	Intergenic	144	96.53	1e-54	89919089	89919232
ENSG00000263182	Cow	Intergenic	287	70.03	1e-30	27984291	27984008
	Mus	Intergenic	249	71.08	1e-39	181670240	181670488
	Chm	Intergenic	260	83.08	1e-71	203649205	203648946
	Dog	Coding@ENSCAFG00000016325@protein_coding@CNIH3@intronic	480	73.75	2e-77	39811111	39811568
	Mac	Coding@ENSMMUG00000010335@protein_coding@CNIH3@intronic	655	68.24	6e-76	145750489	145751123
	Opo	Intergenic	254	60.63	6e-15	136055815	136056068
	Ora	Intergenic	658	66.57	1e-72	25216046	25215406
ENSG00000239628	Cow	Intergenic	88	76.14	3e-12	97850675	97850588
	Mus	Intergenic	96	72.92	2e-11	31088836	31088931
	Chm	Intergenic	416	98.8	0	174187504	174187919
	Dog	Intergenic	161	77.64	8e-25	34867324	34867471
	Mac	Intergenic	416	88.94	1e-129	116660403	116660010
	Ora	Intergenic	416	97.12	3e-177	173944637	173945052
ENSG00000269942	Mac	Intergenic	536	90.67	3e-173	82976233	82976758
	Chm	Intergenic	533	99.06	0	102974830	102975362
	Ora	Intergenic	534	96.44	0	105047502	105048034
ENSG00000263551	Chm	Intergenic	341	97.65	1e-145	15613972	15613632
	Ora	Intergenic	337	90.21	2e-116	31640554	31640218
ENSG00000237879	Mac	Intergenic	528	88.26	3e-158	10239332	10239833
	Ora	Intergenic	387	95.09	1e-156	30271759	30272145
	Chm	Intergenic	524	93.7	0	30426171	30426668
	Dog	Intergenic	232	67.24	7e-26	9283336	9283105
ENSG00000269543	Mac	Intergenic	228	85.09	2e-58	22450447	22450226
	Chm	Intergenic	226	99.12	1e-96	23075143	23074918
	Ora	Intergenic	226	98.67	1e-95	22945683	22945458
	Ora	Intergenic	226	98.67	1e-95	22949071	22948846
ENSG00000243179	Mac	Intergenic	613	90.86	0	120145308	120145920
	Chm	Intergenic	597	97.82	0	114461670	114462265
ENSG00000267055	Mac	Intergenic	267	94.38	3e-103	106045267	106045001
	Ora	Intergenic	267	95.13	2e-101	64379535	64379272
	Chm	Intergenic	267	97.75	5e-108	18754325	18754588
	Cow	Intergenic	121	83.47	8e-22	28804636	28804751
	Dog	Intergenic	117	80.34	1e-21	34172254	34172369
ENSG00000272455	Mac	Intergenic	594	84.51	6e-151	4486266	4486849
	Chm	Intergenic	635	96.06	0	1320927	1321554
	Chm	Intergenic	938	96.38	0	1321575	1322512
	Chm	Intergenic	814	96.07	0	1496641	1497454
	Ora	Coding@ENSPPYG00000002023@protein_coding@@intronic	265	80.75	8e-60	229452044	229452308
	Ora	Coding@ENSPPYG00000002023@protein_coding@@intronic	270	80.37	8e-60	229596705	229596974
ENSG00000254143	Mac	Intergenic	292	92.12	2e-104	40720826	40721115
	Chm	Intergenic	312	98.72	2e-135	36622385	36622696
	Cow	Intergenic	107	73.83	8e-12	34912020	34912124
ENSG00000237877	Mac	Intergenic	913	95.62	0	49656362	49655450
	Ora	Intergenic	913	96.6	0	76720186	76719284
	Chm	Intergenic	913	99.45	0	190627440	190626528
	Mus	Intergenic	935	78.18	0	83100558	83099631
	Dog	Intergenic	927	83.39	0	28401335	28400422
ENSG00000225105	Mac	Intergenic	150	89.33	4e-47	5129840	5129691
	Chm	Intergenic	195	97.95	6e-80	24753622	24753428
	Ora	Intergenic	109	99.08	9e-42	24368971	24368863
ENSG00000237874	Mac	Intergenic	251	94.42	5e-94	79769141	79769390
	Ora	Intergenic	258	96.9	6e-106	84613635	84613892
	Chm	Intergenic	255	97.65	1e-103	84307564	84307817
	Dog	Intergenic	253	69.17	2e-18	44072459	44072695
ENSG00000226453	Mac	Intergenic	714	93.84	0	77890387	77889674
	Ora	Intergenic	729	95.47	0	82637600	82636873
	Chm	Intergenic	728	98.76	0	82378553	82377826
	Cow	Intergenic	119	75.63	3e-13	21894506	21894391
	Dog	Intergenic	221	71.49	6e-33	42376733	42376513
ENSG00000272459	Mac	Intergenic	549	92.53	0	174085738	174086280
	Chm	Intergenic	548	98.72	0	178633187	178633734
	Cow	Intergenic	479	67.22	3e-27	40409308	40409766
	Ora	Intergenic	544	96.69	0	180250920	180251461
ENSG00000235269	Chm	Intergenic	144	99.31	4e-58	52742311	52742168
	Cow	Intergenic	168	79.76	3e-35	66656254	66656088
	Dog	Intergenic	80	88.75	3e-17	29874903	29874824
ENSG00000272626	Mac	Coding@ENSMMUG00000000337@protein_coding@UGT2B33@intronic	330	88.18	2e-110	60694269	60694598
	Chm	Intergenic	369	97.83	1e-158	61092977	61093345
	Ora	Intergenic	330	86.67	1e-105	71768484	71768813
ENSG00000225637	Ora	Intergenic	2376	93.27	0	44774661	44777034
ENSG00000225637	Ora	Intergenic	461	96.53	0	44777454	44777914
	Chm	Intergenic	2356	98.22	0	29365380	29367735
	Chm	Intergenic	461	99.78	0	29368154	29368614
	Dog	Intergenic	94	86.17	1e-19	37433613	37433705
ENSG00000249378	Mac	Intergenic	1566	88.25	0	180670966	180672487
	Chm	Intergenic	1828	96.99	0	191883267	191885079
ENSG00000271912	Mac	Coding@ENSMMUG00000014666@protein_coding@PYCRL@intronic	1916	88.31	0	146233268	146235167
	Chm	Coding@ENSPTRG00000020669@protein_coding@SCRIB@intronic	1984	98.19	0	142501680	142503663
	Ora	Intergenic	1988	93.51	0	151954424	151956396
ENSG00000237612	Mac	Intergenic	466	88.84	1e-151	129281694	129282155
	Chm	Intergenic	456	98.03	0	129301816	129302271
	Ora	Intergenic	456	93.42	2e-176	128316134	128316588
ENSG00000244252	Mac	Intergenic	219	89.04	5e-66	126475790	126476007
	Chm	Intergenic	219	90.41	2e-68	112189934	112189717
	Cow	Intergenic	121	72.73	2e-12	21938722	21938842
	Ora	Intergenic	220	90.45	7e-69	106321036	106321254
ENSG00000180081	Mac	Intergenic	389	89.97	4e-132	21629969	21630356
	Mus	Coding@ENSMUSG00000097565@protein_coding@Gm26965@ENSMUSE00000900011	390	69.49	5e-56	67492077	67491689
	Mus	Coding@ENSMUSG00000071291@protein_coding@Zfp58@ENSMUSE00000913602#ENSMUSE00000896709#ENSMUSE00000499367#ENSMUSE00000888267	390	69.49	5e-56	67492077	67491689
	Cow	Intergenic	389	71.98	2e-65	60670953	60670566
	Dog	Coding@ENSCAFG00000032488@protein_coding@@ENSCAFE00000286170	381	72.18	4e-64	104160497	104160876
	Dog	Coding@ENSCAFG00000032488@protein_coding@@ENSCAFE00000286170	383	72.06	4e-64	104160665	104161046
ENSG00000225325	Mac	Intergenic	635	94.8	0	196210436	196209802
	Chm	Intergenic	396	98.99	4e-175	144737485	144737090
	Cow	Intergenic	111	72.97	3e-11	2500761	2500869
	Ora	Intergenic	636	97.33	0	84850292	84850926
ENSG00000271914	Cow	Intergenic	59	86.44	4e-11	110457731	110457789
	Mus	Intergenic	232	66.38	2e-11	126430234	126430458
	Chm	Intergenic	402	98.01	8e-167	36132533	36132132
	Dog	Intergenic	192	73.44	3e-14	6254507	6254689
	Mac	Intergenic	413	90.31	2e-124	38772107	38771703
	Ora	Intergenic	400	96.75	1e-160	194269965	194270361
ENSG00000237614	Mac	Intergenic	418	93.78	4e-162	126779840	126779424
	Chm	Intergenic	418	97.85	0	121121517	121121100
	Cow	Intergenic	357	64.99	4e-27	72723351	72722996
	Ora	Intergenic	417	97.84	0	13953597	13954013
ENSG00000230472	Mac	Intergenic	332	95.48	2e-134	50305526	50305195
	Ora	Intergenic	330	95.45	2e-133	50867268	50866939
	Chm	Intergenic	332	99.1	9e-146	51289307	51288976
	Mus	Intergenic	205	81.95	3e-42	18973565	18973364
	Dog	Intergenic	330	85.45	2e-96	18342399	18342072
ENSG00000225329	Mac	Coding@ENSMMUG00000017868@protein_coding@@intronic	425	92	1e-154	142319083	142318661
	Ora	Intergenic	425	94.35	4e-170	101672152	101671728
	Chm	Intergenic	425	98.59	0	106409577	106409153
	Cow	Intergenic	358	69.55	2e-39	46407865	46407515
	Dog	Intergenic	150	77.33	4e-24	15415582	15415729
ENSG00000267027	Mac	Intergenic	197	94.42	1e-74	35428687	35428491
	Chm	Intergenic	197	96.45	2e-78	34038634	34038438
	Ora	Intergenic	170	94.12	1e-62	29337715	29337546
ENSG00000267053	Mac	Intergenic	2154	86.07	0	42760724	42762839
ENSG00000267053	Mac	Intergenic	2154	86.07	0	42760724	42762839
	Chm	Intergenic	2308	96.88	0	41482699	41484987
	Chm	Intergenic	2307	96.88	0	41482699	41484986
	Mus	Coding@ENSMUSG00000037020@protein_coding@Wdr62@intronic	88	79.55	1e-11	30264438	30264524
	Mus	Coding@ENSMUSG00000037020@protein_coding@Wdr62@intronic	88	79.55	1e-11	30264438	30264524
ENSG00000251024	Mac	Intergenic	304	95.07	1e-116	138229742	138229443
	Ora	Intergenic	304	98.03	2e-129	151637440	151637137
	Chm	Intergenic	304	99.34	2e-133	149063199	149062896
	Cow	Intergenic	307	78.18	5e-66	12447032	12447338
	Dog	Intergenic	302	80.79	6e-69	44569615	44569315
ENSG00000204625	Mac	Intergenic	187	94.65	5e-67	29555833	29556018
	Chm	Coding@ENSPTRG00000017913@protein_coding@HCG9@ENSPTRE00000176830	406	98.28	3e-177	30339932	30340337
ENSG00000251026	Mac	Intergenic	112	91.07	4e-34	100341957	100342068
	Chm	Intergenic	189	90.48	6e-58	104436747	104436935
ENSG00000251027	Mac	Intergenic	75	94.67	3e-22	103304646	103304572
	Chm	Intergenic	106	95.28	1e-32	107390975	107390872
	Ora	Intergenic	73	97.26	4e-23	107652748	107652676
ENSG00000250567	Mac	Intergenic	450	92.22	2e-165	99651458	99651011
	Chm	Intergenic	449	98.66	0	103765630	103765182
	Cow	Intergenic	299	68.9	5e-31	104855198	104854903
	Ora	Intergenic	449	97.1	0	103831864	103831416
ENSG00000250564	Mac	Intergenic	581	95.35	0	130847953	130847376
	Chm	Intergenic	579	99.65	0	135098111	135097533
	Ora	Intergenic	580	98.62	0	135902054	135901475
ENSG00000231054	Mac	Intergenic	299	95.32	1e-119	45295180	45295478
	Chm	Intergenic	298	97.99	5e-124	45864821	45865117
	Cow	Intergenic	210	68.57	8e-14	27411152	27411348
ENSG00000255015	Mac	Intergenic	413	94.43	5e-155	120709540	120709135
	Chm	Intergenic	413	99.03	0	120259173	120258761
	Cow	Intergenic	146	78.77	2e-25	33512580	33512441
	Ora	Intergenic	413	96.61	3e-171	119259656	119259245
ENSG00000259230	Mac	Intergenic	1122	87.79	0	165848935	165850023
	Chm	Intergenic	1089	95.68	0	102256146	102257223
	Ora	Intergenic	673	94.8	0	104216509	104217179
ENSG00000248587	Cow	Intergenic	868	77.53	4e-176	36592238	36591379
	Mus	Intergenic	302	73.84	2e-51	7769718	7769419
	Chm	Intergenic	1105	98.73	0	77273759	77272655
	Chm	Intergenic	843	98.93	0	77275035	77274195
	Chm	Intergenic	2560	98.83	0	77278509	77275950
	Dog	Intergenic	495	78.38	5e-120	70940269	70939778
	Mac	Intergenic	1289	93.64	0	37711594	37712878
	Mac	Intergenic	855	93.33	0	37713992	37714840
	Mac	Intergenic	1115	93.9	0	37715252	37716366
	Ora	Intergenic	2564	96.53	0	38808777	38811336
	Ora	Intergenic	843	96.8	0	38812288	38813128
	Ora	Intergenic	1105	96.65	0	38813538	38814642
ENSG00000178977	Cow	Intergenic	434	76.27	1e-92	28461508	28461075
	Mus	Intergenic	168	75	7e-30	69040302	69040469
	Chm	Intergenic	985	97.16	0	47907260	47908244
	Chm	Intergenic	880	97.16	0	47909030	47909907
	Dog	Intergenic	319	73.67	3e-55	33029505	33029191
	Mac	Intergenic	884	87.78	0	7970847	7969984
	Mac	Intergenic	985	91.07	0	7972597	7971614
	Opo	Intergenic	81	97.53	7e-26	254170348	254170428
	Ora	Intergenic	881	94.67	0	8241637	8240759
	Ora	Intergenic	986	94.42	0	8243400	8242415
ENSG00000230676	Cow	Intergenic	537	76.91	2e-106	99874316	99873808
	Chm	Intergenic	1285	98.52	0	128637620	128636340
	Chm	Intergenic	427	98.13	0	128656273	128655848
	Chm	Intergenic	491	98.78	0	128656505	128656015
	Dog	Intergenic	308	84.74	2e-89	54317690	54317997
	Mac	Intergenic	492	94.11	0	9368707	9369198
	Mac	Intergenic	1372	88.78	0	9385119	9386432
	Opo	Intergenic	248	66.13	1e-17	455400410	455400167
ENSG00000237588	Cow	Intergenic	1296	70.76	3e-129	14188769	14190011
	Chm	Intergenic	3193	98.15	0	134990464	134987283
	Chm	Intergenic	935	98.5	0	134991575	134990642
	Dog	Intergenic	719	72.04	2e-78	41286097	41286787
	Mac	Intergenic	1088	86.31	0	135298046	135296960
	Mac	Intergenic	2012	92.84	0	135300136	135298140
	Mac	Intergenic	935	95.19	0	135301249	135300316
	Opo	Intergenic	84	85.71	1e-14	191708358	191708275
	Ora	Coding@ENSPPYG00000000718@protein_coding@RHBG@intronic	780	78.97	0	95130043	95130814
ENSG00000263731	Mac	Intergenic	2737	89.08	0	77307282	77304589
	Ora	Intergenic	2698	95.26	0	71973662	71970979
	Chm	Coding@ENSPTRG00000041870@protein_coding@FAM195B@intronic	2696	98.37	0	81357731	81355040
	Cow	Intergenic	116	81.9	3e-25	51622838	51622953
	Dog	Coding@ENSCAFG00000005882@protein_coding@PCYT2@intronic	165	76.36	1e-28	408599	408762
	Dog	Coding@ENSCAFG00000005765@protein_coding@TSPAN10@intronic	165	76.36	1e-28	408599	408762
ENSG00000249526	Cow	Intergenic	122	78.69	5e-20	52559190	52559308
	Mus	Intergenic	59	86.44	5e-11	35862288	35862346
	Chm	Intergenic	132	97.73	2e-50	140461755	140461886
	Chm	Intergenic	126	100	2e-50	140462915	140463040
	Dog	Intergenic	76	90.79	4e-20	34940355	34940430
	Mac	Intergenic	132	94.7	2e-46	136154226	136154357
	Mac	Intergenic	126	96.83	2e-46	136155390	136155515
	Ora	Intergenic	132	97.73	2e-50	141313739	141313870
	Ora	Intergenic	126	100	2e-50	141314907	141315032
ENSG00000234572	Mac	Intergenic	1498	94.06	0	65065524	65064037
	Ora	Intergenic	1486	97.98	0	45993468	45994953
	Chm	Intergenic	1486	99.39	0	65731210	65729725
	Cow	Intergenic	615	74.8	1e-120	63218032	63217426
	Dog	Intergenic	922	71.91	5e-126	64395190	64394313
ENSG00000262395	Mac	Intergenic	234	90.6	3e-77	39718728	39718495
	Chm	Intergenic	235	96.6	3e-88	54122344	54122110
	Dog	Intergenic	127	73.23	5e-12	30485387	30485263
ENSG00000260539	Cow	Intergenic	789	74.27	6e-117	1963934	1963177
	Mus	Intergenic	259	84.17	8e-61	111153555	111153304
	Chm	Intergenic	2471	97.94	0	73836467	73834017
	Dog	Coding@ENSCAFG00000020132@protein_coding@AARS@intronic	786	75.06	5e-132	76170728	76171490
	Dog	Coding@ENSCAFG00000020113@protein_coding@GLG1@ENSCAFE00000289408	786	75.06	5e-132	76170728	76171490
	Mac	Intergenic	1416	90.61	0	72544587	72543187
	Mac	Intergenic	1050	89.33	0	72545599	72544568
	Opo	Intergenic	216	83.8	3e-44	707761927	707762133
	Ora	Intergenic	1409	96.1	0	61794738	61793334
	Ora	Intergenic	1053	94.4	0	61795771	61794719
ENSG00000241732	Cow	Intergenic	1858	78.15	0	115832150	115830329
	Mus	Coding@ENSMUSG00000027765@protein_coding@P2ry1@ENSMUSE00000172823	519	77.26	3e-83	61008481	61008980
	Chm	Intergenic	2052	98.39	0	156533584	156535626
	Dog	Intergenic	1838	74.59	0	47253427	47255201
	Mac	Intergenic	775	94.97	0	134819550	134818776
	Mac	Intergenic	1284	94.16	0	134821160	134819895
	Opo	Intergenic	310	66.13	3e-24	249180146	249179839
	Ora	Intergenic	2056	97.23	0	155829765	155831814
ENSG00000273119	Mac	Intergenic	721	91.54	0	3345966	3345247
	Ora	Intergenic	703	95.87	0	20624180	20624882
	Chm	Intergenic	697	99.28	0	5176412	5177108
	Cow	Intergenic	486	69.34	3e-49	42972595	42972117
	Dog	Intergenic	699	65.38	8e-36	77132839	77132164
ENSG00000268318	Cow	Coding@ENSBTAG00000038526@protein_coding@@ENSBTAE00000407003	402	72.14	2e-75	57748123	57748524
	Mus	Coding@ENSMUSG00000013353@protein_coding@4931406B18Rik@ENSMUSE00001274281#ENSMUSE00001296118#ENSMUSE00000875656	199	70.85	7e-30	43501310	43501112
	Chm	Intergenic	310	97.42	5e-131	56159820	56160129
	Dog	Coding@ENSCAFG00000023917@protein_coding@@ENSCAFE00000248238	403	66.25	1e-20	105676477	105676104
	Mac	Intergenic	402	94.28	3e-160	57377161	57377562
	Ora	Intergenic	402	95.77	3e-162	52917475	52917873
ENSG00000259839	Mac	Intergenic	196	95.92	1e-76	47534525	47534720
	Chm	Intergenic	195	99.49	7e-83	48320390	48320584
	Ora	Intergenic	195	97.44	4e-79	36337271	36337465
ENSG00000241048	Mac	Intergenic	176	94.89	1e-65	137574195	137574370
	Chm	Intergenic	176	98.3	3e-71	153873225	153873050
	Cow	Intergenic	147	74.15	1e-13	118912241	118912381
	Ora	Intergenic	176	98.3	3e-71	153050766	153050591
ENSG00000259789	Mac	Intergenic	2636	92.34	0	153704777	153702169
	Ora	Intergenic	2634	95.52	0	91733016	91730385
	Chm	Intergenic	2627	98.36	0	90013209	90010583
	Cow	Intergenic	300	74	4e-46	103141438	103141141
	Dog	Intergenic	1260	69.84	1e-142	61471395	61470191
ENSG00000269961	Cow	Intergenic	518	83.98	4e-137	13612381	13612894
	Mus	Intergenic	503	79.32	2e-97	103921654	103922147
	Chm	Intergenic	507	99.21	0	49359515	49360021
	Dog	Coding@ENSCAFG00000007537@protein_coding@ERBB2IP@intronic	512	67.58	2e-55	51611981	51611477
	Mac	Intergenic	507	96.84	0	63825798	63825292
	Ora	Intergenic	507	98.03	0	67545556	67545050
	Chm	NonCoding@ENSPTRG00000027110@snoRNA@U3@ENSPTRE00000421670	687	87.92	0	36818069	36817403
	Ora	NonCoding@ENSPPYG00000022407@snoRNA@U3@ENSPPYEE00000209076	693	75.61	4e-125	19248560	19249249
ENSG00000241042	Mac	Intergenic	142	90.14	4e-45	61908566	61908425
	Ora	Intergenic	142	93.66	7e-50	170508655	170508796
	Chm	Intergenic	142	97.18	1e-54	59599588	59599447
	Dog	Intergenic	140	75.71	1e-22	50726122	50726261
ENSG00000259831	Mac	Intergenic	2726	89.73	0	90876480	90873844
	Ora	Intergenic	2701	95.56	0	113527922	113525240
	Ora	Intergenic	630	93.02	0	113528614	113527990
	Chm	Intergenic	3411	98.18	0	111207670	111204268
	Cow	Intergenic	149	72.48	4e-13	89279127	89278982
	Cow	Intergenic	149	72.48	4e-13	89372905	89372760
	Dog	Intergenic	372	69.35	1e-38	59023028	59022670
ENSG00000259837	Chm	Intergenic	801	97.88	0	15784222	15785022
	Ora	Intergenic	802	95.64	0	31831799	31832588
ENSG00000259783	Mac	Coding@ENSMMUG00000003002@protein_coding@@intronic	234	90.6	1e-77	51254030	51253797
	Chm	Coding@ENSPTRG00000002398@protein_coding@@ENSPTRE00000436114	267	90.64	6e-87	70203191	70202930
	Ora	Intergenic	267	96.63	2e-109	69969694	69969428
ENSG00000259834	Cow	Intergenic	1870	76.31	0	32870217	32872012
ENSG00000259834	Cow	Intergenic	1658	75.45	0	32872007	32873639
	Chm	Intergenic	3488	98.85	0	126185883	126189366
	Dog	Intergenic	1819	76.31	0	41359774	41361543
	Dog	Intergenic	1455	72.65	0	41361767	41363184
	Mac	Intergenic	3502	94.77	0	113718303	113714817
	Opo	Intergenic	137	72.26	4e-15	480448663	480448527
	Ora	Intergenic	3503	96.46	0	117631470	117634940
ENSG00000273297	Mac	Intergenic	515	91.07	5e-179	171816536	171816023
	Chm	Intergenic	438	99.09	0	135899643	135899206
	Chm	Intergenic	505	98.81	0	135900399	135899896
	Mus	Intergenic	134	71.64	5e-15	34275906	34275774
	Ora	Intergenic	437	96.8	0	131517831	131517395
	Ora	Intergenic	505	96.44	0	131518589	131518086
ENSG00000259473	Mac	Intergenic	222	89.19	8e-71	49149338	49149117
	Chm	Intergenic	221	99.1	2e-94	68052678	68052458
	Ora	Intergenic	221	97.74	1e-91	67788995	67788775
ENSG00000226218	Mac	Intergenic	157	96.18	6e-57	9138584	9138429
	Ora	Intergenic	190	95.26	1e-72	34941879	34941690
ENSG00000237057	Mac	Coding@ENSMMUG00000030296@protein_coding@PIGL@intronic	165	89.7	8e-53	16199990	16200154
	Mus	Coding@ENSMUSG00000014245@protein_coding@Pigl@intronic	145	73.79	2e-14	62493869	62493733
	Ora	Intergenic	172	93.6	6e-62	16141841	16141670
ENSG00000241280	Cow	Intergenic	1069	64.73	7e-70	46688707	46689741
	Mus	Intergenic	274	76.28	5e-50	55715487	55715227
	Chm	Intergenic	1450	99.03	0	105175449	105176897
	Dog	Intergenic	1177	70.69	7e-127	8260140	8261287
	Mac	Intergenic	1087	91.81	0	22177868	22178954
	Opo	Intergenic	212	74.06	3e-32	61915690	61915480
	Ora	Intergenic	1310	97.02	0	31167939	31166632
ENSG00000237721	Mac	Intergenic	243	92.18	3e-85	7626150	7626391
	Ora	Intergenic	245	95.51	3e-97	40078817	40078573
	Chm	Intergenic	243	98.77	4e-104	25092913	25092671
	Dog	Intergenic	105	85.71	1e-26	34075881	34075985
ENSG00000204754	Mac	Intergenic	597	92.8	0	171362483	171361887
ENSG00000204754	Mac	Intergenic	1200	94.5	0	171431773	171430579
	Chm	Intergenic	1199	98.42	0	176055673	176054477
	Ora	Intergenic	646	94.58	0	177718760	177718120
ENSG00000254303	Mac	Intergenic	478	89.54	2e-170	124546661	124546184
	Chm	Intergenic	515	96.7	0	120612217	120611703
	Ora	Intergenic	471	78.98	8e-112	129662844	129663314
ENSG00000254300	Mac	Intergenic	1172	94.71	0	78994898	78996066
	Chm	Intergenic	1160	98.97	0	74524690	74525849
	Ora	Intergenic	1202	92.85	0	79208555	79209756
ENSG00000259719	Mac	Intergenic	223	97.31	6e-91	119350303	119350525
	Ora	Intergenic	223	98.21	5e-93	56860959	56861181
	Chm	Intergenic	223	99.55	7e-96	55288462	55288684
	Cow	Intergenic	222	83.78	5e-62	69022315	69022536
	Dog	Intergenic	85	88.24	1e-21	32043322	32043406
	Dog	Intergenic	85	88.24	1e-21	32043322	32043406
ENSG00000261788	Mac	Intergenic	658	95.44	0	44898276	44897622
	Chm	Intergenic	657	99.09	0	45639333	45638677
	Cow	Intergenic	338	75.44	3e-49	15087472	15087141
	Dog	Coding@ENSCAFG00000003680@protein_coding@MYLK3@ENSCAFE00000306125	198	73.23	2e-23	8418457	8418643
ENSG00000260265	Cow	Intergenic	619	70.92	3e-85	91753703	91753089
	Mus	Intergenic	415	70.12	2e-47	91656354	91655954
	Chm	Intergenic	572	98.43	0	55000150	55000721
	Chm	Intergenic	657	98.33	0	55000288	55000944
	Mac	Intergenic	571	92.82	0	54486345	54486909
	Mac	Intergenic	654	93.12	0	54486485	54487132
	Opo	Coding@ENSMODG00000019195@protein_coding@PARM1@intronic	216	66.2	3e-17	22254654	22254439
	Ora	Intergenic	660	96.21	0	78382227	78381569
	Ora	Intergenic	575	96	0	78382365	78381792
ENSG00000272482	Mac	Intergenic	345	96.52	3e-139	15743187	15742847
	Ora	Intergenic	345	96.52	2e-136	217637866	217638200
	Chm	Intergenic	345	99.42	5e-153	12765210	12764866
	Mus	Intergenic	343	79.01	3e-68	144891548	144891888
	Dog	Coding@ENSCAFG00000016373@protein_coding@AADACL4@intronic	127	85.04	3e-33	83827225	83827351
ENSG00000229012	Mac	Intergenic	233	94.42	3e-86	6461315	6461083
	Chm	Intergenic	232	99.14	4e-99	8746141	8745910
	Ora	Intergenic	232	96.98	2e-94	8599836	8599605
ENSG00000267730	Mac	Intergenic	542	91.14	0	61601392	61600853
	Chm	Intergenic	537	96.65	0	60500645	60500113
	Chm	Intergenic	537	97.58	0	60503100	60502564
	Ora	Intergenic	576	94.27	0	57383192	57382619
ENSG00000229011	Mus	Coding@ENSMUSG00000022116@protein_coding@4930449E01Rik@intronic	322	85.09	9e-90	105500971	105501291
	Chm	Intergenic	363	100	1e-163	79818199	79818561
	Cow	Intergenic	362	83.7	1e-96	55222790	55223150
	Dog	Intergenic	359	88.3	5e-122	32992767	32993125
ENSG00000237292	Mac	Intergenic	322	94.72	1e-124	189514927	189514606
	Chm	Intergenic	323	97.83	1e-134	159706701	159707023
	Chm	Intergenic	323	97.83	1e-134	159706702	159707024
	Ora	Intergenic	323	95.98	5e-129	69628847	69628525
ENSG00000267737	Cow	Intergenic	376	77.13	1e-69	54468803	54468435
	Mus	Intergenic	74	85.14	5e-15	117958394	117958467
	Chm	Intergenic	442	99.1	0	77314433	77314874
	Dog	Coding@ENSCAFG00000005312@protein_coding@PGS1@intronic	374	78.61	2e-84	2869114	2868744
	Mac	Intergenic	443	94.13	3e-162	73632021	73632453
	Opo	Intergenic	85	80	4e-11	239351447	239351363
	Ora	Intergenic	444	98.2	0	68394785	68395228
ENSG00000229015	Mac	Coding@ENSMMUG00000032334@protein_coding@@ENSMMUE00000312788	377	94.96	5e-146	133634446	133634821
	Ora	Intergenic	377	95.23	8e-150	134895248	134895624
	Chm	Intergenic	375	98.67	1e-164	136063638	136064012
	Cow	Intergenic	368	67.12	1e-39	18740572	18740939
	Dog	Intergenic	318	67.3	5e-32	105879236	105879552
ENSG00000228543	Mac	Intergenic	1467	85.55	0	6875961	6877417
	Ora	Intergenic	982	92.16	0	9030554	9031524
	Chm	Intergenic	1630	93.99	0	9174274	9175892
	Dog	Intergenic	229	88.21	2e-73	6070924	6071152
ENSG00000228541	Mac	Intergenic	239	91.21	1e-78	62681150	62681386
	Chm	Intergenic	235	99.15	9e-101	63333422	63333656
	Ora	Intergenic	240	94.58	5e-86	48406853	48406617
ENSG00000248109	Mac	Intergenic	152	96.05	2e-57	144664916	144665067
	Chm	Intergenic	152	99.34	3e-62	149076576	149076727
	Cow	Intergenic	183	74.32	2e-29	61526929	61527111
	Ora	Intergenic	152	96.05	2e-57	149979627	149979778
ENSG00000226690	Mac	Intergenic	310	94.52	9e-118	113651485	113651176
	Ora	Intergenic	339	96.76	7e-138	72252635	72252297
	Chm	Intergenic	339	97.05	8e-139	11150892	11151230
	Cow	Intergenic	145	78.62	7e-26	20112510	20112651
	Dog	Intergenic	358	73.74	8e-44	27373347	27373698
ENSG00000229556	Chm	Intergenic	420	99.29	0	22378408	22378827
ENSG00000229556	Chm	Intergenic	1638	98.6	0	22379147	22380782
	Ora	Intergenic	1639	94.75	0	22008155	22009784
	Ora	Intergenic	996	95.78	0	22013521	22014514
ENSG00000259309	Mac	Intergenic	370	95.14	2e-145	48460581	48460212
	Ora	Intergenic	366	97.27	1e-155	67091802	67091437
	Chm	Intergenic	366	99.18	3e-162	67350815	67350450
	Dog	Intergenic	150	69.33	8e-13	33644165	33644016
ENSG00000253479	Mac	Intergenic	688	91.86	0	72003946	72003264
	Chm	Intergenic	696	98.42	0	67285290	67284596
	Chm	Intergenic	426	99.06	0	67308089	67307664
	Ora	Intergenic	698	94.56	0	71723663	71722967
	Ora	Intergenic	426	97.42	0	71737498	71737073
	Ora	Intergenic	426	97.65	0	71743230	71742805
ENSG00000263603	Mac	Coding@ENSMMUG00000030243@protein_coding@@intronic	126	91.27	1e-37	27139231	27139355
ENSG00000263603	Mac	Coding@ENSMMUG00000009069@protein_coding@CRLF3@intronic	126	91.27	1e-37	27139231	27139355
	Chm	Intergenic	764	98.3	0	26336770	26336007
	Ora	Intergenic	123	94.31	6e-40	25526250	25526129
ENSG00000249458	Mac	Intergenic	301	94.02	6e-114	168986479	168986180
	Ora	Intergenic	302	98.34	1e-129	184168478	184168177
	Chm	Intergenic	301	99.67	5e-133	180098349	180098049
	Cow	Intergenic	214	73.83	8e-35	7185778	7185570
	Dog	Intergenic	207	77.29	9e-45	52807692	52807898
ENSG00000249988	Mac	Intergenic	168	94.64	3e-59	9034197	9034364
	Chm	Intergenic	187	96.79	9e-74	14057656	14057842
	Ora	Intergenic	188	97.34	8e-72	13919482	13919669
ENSG00000254337	Mac	Intergenic	280	89.64	3e-96	70849209	70848930
	Chm	Intergenic	359	98.05	6e-155	66715349	66714991
	Ora	Intergenic	360	95.56	8e-147	71143158	71142799
ENSG00000233775	Cow	Intergenic	308	83.77	1e-86	122043205	122043511
	Chm	Intergenic	631	98.1	0	32488815	32488185
	Dog	Intergenic	484	72.52	9e-68	68887323	68887788
	Mac	Intergenic	635	92.76	0	35116273	35115641
	Ora	Intergenic	631	95.88	0	197882283	197882911
ENSG00000255871	Mac	Intergenic	771	92.48	0	17109377	17110145
ENSG00000255871	Mac	Intergenic	1094	90.22	0	17110209	17111302
	Chm	Intergenic	2180	97.94	0	16998108	17000267
	Ora	Intergenic	1754	94.75	0	17291222	17292970
ENSG00000226079	Chm	Intergenic	244	99.59	7e-106	115620543	115620300
	Ora	Intergenic	244	96.31	3e-98	116793258	116793015
ENSG00000226078	Cow	Intergenic	170	76.47	1e-24	97329596	97329756
	Mus	Intergenic	167	71.26	5e-21	33707406	33707242
	Chm	Intergenic	179	100	5e-76	125647086	125647264
	Dog	Intergenic	174	71.26	1e-17	56698219	56698047
	Mac	Intergenic	179	97.77	3e-72	100071936	100071758
	Ora	Intergenic	179	99.44	5e-75	123403703	123403881
ENSG00000253143	Cow	Intergenic	91	80.22	1e-16	36302357	36302267
	Mus	Intergenic	220	72.73	9e-17	13463746	13463537
	Dog	Intergenic	168	77.38	9e-32	19610610	19610443
	Mac	Intergenic	707	93.35	0	73071652	73070946
	Ora	Intergenic	708	96.89	0	72830589	72829883
ENSG00000272468	Mac	Intergenic	565	94.69	0	26889431	26888868
	Chm	Intergenic	565	99.65	0	27382678	27382114
	Ora	Intergenic	549	96.72	0	28016540	28015992
ENSG00000249275	Mac	Intergenic	232	90.95	7e-77	149870784	149871012
	Ora	Intergenic	376	94.95	1e-144	163655507	163655878
	Chm	Intergenic	376	99.2	1e-166	160743651	160744026
	Dog	Intergenic	221	67.42	3e-16	54943895	54944109
ENSG00000227078	Chm	Intergenic	378	99.21	4e-168	36579728	36579351
	Dog	Intergenic	259	66.41	1e-21	40784888	40784630
ENSG00000268621	Mac	Intergenic	627	91.55	0	52581828	52581207
	Chm	Coding@ENSPTRG00000011198@protein_coding@ARHGAP35@intronic	280	77.86	2e-62	51875105	51874827
	Ora	Intergenic	342	96.49	1e-139	47530590	47530249
ENSG00000272463	Cow	Intergenic	2378	69.72	0	51880343	51882633
	Mus	Intergenic	185	83.78	2e-46	30985877	30985694
	Chm	Intergenic	2822	97.17	0	671487	668666
	Dog	Intergenic	1736	69.47	0	1097767	1096064
	Mac	Intergenic	2833	89.62	0	571023	568216
	Ora	Intergenic	2826	94.16	0	606752	603936
ENSG00000226070	Mac	Intergenic	745	92.08	0	40185970	40185226
	Ora	Intergenic	738	95.93	0	40419875	40419138
	Chm	Intergenic	738	97.7	0	40936161	40935425
	Cow	Intergenic	563	68.21	3e-48	14278283	14277734
	Dog	Intergenic	278	68.71	6e-21	9185483	9185212
ENSG00000272461	Chm	Intergenic	367	98.09	6e-159	15749624	15749990
	Ora	Intergenic	370	94.32	1e-140	31792323	31792692
ENSG00000259166	Cow	Intergenic	367	86.1	2e-111	68046498	68046863
	Mus	Intergenic	209	80.38	5e-41	110186993	110187195
	Chm	Intergenic	373	98.93	3e-161	101154657	101155029
	Dog	Intergenic	165	84.24	3e-41	69604958	69605120
	Mac	Intergenic	371	98.65	2e-162	164743025	164743395
	Ora	Intergenic	371	99.46	1e-165	103041334	103041704
ENSG00000241469	Cow	Intergenic	891	76.21	3e-176	52881806	52880936
	Mus	Intergenic	502	70.12	5e-50	50154078	50154558
	Chm	Intergenic	913	98.14	0	111131807	111130901
	Chm	Intergenic	466	98.5	0	111138360	111137895
	Dog	Intergenic	666	78.38	5e-123	13133465	13132842
	Mac	Intergenic	913	95.84	0	27940059	27939156
	Ora	Intergenic	466	97	0	25043492	25043957
	Ora	Intergenic	913	96.6	0	25050087	25050992
ENSG00000259944	Mac	Intergenic	365	94.52	8e-139	14752660	14753024
	Ora	Intergenic	368	94.02	9e-141	15230656	15231023
	Chm	Intergenic	364	98.63	3e-159	40962295	40961932
	Cow	Intergenic	323	69.04	2e-24	33247938	33248238
	Dog	Intergenic	328	74.09	2e-43	38628852	38629162
ENSG00000259942	Mac	Intergenic	692	87.14	0	49870009	49869328
	Ora	Intergenic	316	81.96	1e-69	45157369	45157064
	Chm	Coding@ENSPTRG00000002465@protein_coding@FAM35A@intronic	155	72.9	1e-17	86617646	86617798
	Cow	Intergenic	256	67.58	2e-21	42564519	42564266
	Dog	Coding@ENSCAFG00000016100@protein_coding@SYT15@intronic	129	70.54	2e-15	34955417	34955289
ENSG00000226676	Mac	Intergenic	307	89.9	1e-99	57445948	57446253
	Chm	Intergenic	161	89.44	4e-46	79522502	79522347
	Ora	Intergenic	161	88.82	3e-45	55510734	55510579
ENSG00000267654	Mac	Intergenic	446	89.24	2e-151	1998977	1999422
	Chm	Intergenic	443	98.19	0	3791942	3792381
	Ora	Intergenic	446	94.62	7e-170	19286607	19287048
ENSG00000226674	Mac	Intergenic	572	92.13	0	8585334	8585900
ENSG00000226674	Mac	Intergenic	4208	93.25	0	8600206	8604380
ENSG00000226674	Mac	Intergenic	1549	93.42	0	8600206	8601749
ENSG00000226674	Mac	Intergenic	597	92.8	0	8600206	8600800
	Chm	Intergenic	570	98.25	0	149105470	149106038
	Chm	Intergenic	4208	98.76	0	149120428	149124626
	Chm	Intergenic	1574	98.22	0	149120428	149121998
	Chm	Intergenic	624	98.4	0	149120429	149121052
	Ora	Intergenic	575	96.52	0	34355930	34356503
	Ora	Intergenic	4216	96.42	0	34371027	34375216
	Ora	Intergenic	1579	96.33	0	34371027	34372604
	Ora	Intergenic	629	95.87	0	34371028	34371656
ENSG00000226673	Mac	Intergenic	3069	94.2	0	14239067	14236008
	Chm	Intergenic	3065	99.09	0	14413548	14410485
	Ora	Intergenic	3069	97.43	0	14808253	14805190
ENSG00000236366	Cow	Intergenic	327	70.34	1e-24	81029911	81029595
	Mus	Intergenic	256	66.02	7e-18	14344001	14343747
	Chm	Intergenic	1934	98.97	0	143967954	143966022
	Dog	Intergenic	760	66.97	2e-57	34167519	34166768
	Mac	Intergenic	1947	89.63	0	121171904	121173797
	Ora	Intergenic	1936	96.23	0	145448973	145447041
ENSG00000267651	Mac	Intergenic	2152	92.57	0	30155064	30152941
	Mus	Intergenic	156	71.79	9e-14	25471216	25471064
	Chm	Intergenic	2127	99.39	0	33034984	33032859
	Cow	Intergenic	1312	65.78	1e-80	20137786	20139048
	Ora	Intergenic	2127	97.09	0	49372976	49370853
ENSG00000250777	Mac	Intergenic	201	95.02	1e-76	130124336	130124136
	Ora	Intergenic	165	94.55	2e-60	143078022	143077858
	Chm	Intergenic	208	99.04	1e-87	140383913	140383706
	Cow	Intergenic	93	83.87	2e-14	20430020	20430111
	Dog	Intergenic	97	83.51	2e-18	4826841	4826937
ENSG00000233379	Cow	Intergenic	326	75.15	5e-49	53430111	53429787
	Mus	Intergenic	134	72.39	6e-16	103877095	103876963
	Chm	Intergenic	844	96.09	0	77912555	77911712
	Dog	Intergenic	338	75.44	6e-54	31457242	31456906
	Mac	Intergenic	623	89.89	0	58425984	58425367
	Ora	Intergenic	674	92.58	0	79361148	79360477
ENSG00000225815	Mac	Intergenic	981	94.5	0	66629300	66630278
ENSG00000225815	Mac	Intergenic	672	94.64	0	66629300	66629971
	Chm	Intergenic	983	98.68	0	67233992	67234974
	Chm	Intergenic	679	98.38	0	67233992	67234670
ENSG00000250772	Mac	Intergenic	169	92.9	4e-56	112220505	112220339
	Chm	Intergenic	170	100	3e-71	122227373	122227204
	Chm	Intergenic	170	100	3e-71	122227373	122227204
	Ora	Intergenic	170	97.06	2e-66	124368591	124368422
	Ora	Intergenic	170	97.06	2e-66	124368591	124368422
ENSG00000122043	Cow	Intergenic	264	67.8	9e-21	30756175	30755920
	Chm	Coding@ENSPTRG00000005752@protein_coding@@intronic	472	98.31	0	29551907	29552378
	Dog	Intergenic	313	77.64	2e-64	10031944	10031633
	Mac	Intergenic	485	90.1	2e-167	9414609	9415093
	Opo	Intergenic	94	74.47	2e-11	300822657	300822750
	Ora	Coding@ENSPPYG00000005252@protein_coding@@intronic	472	96.82	0	29460062	29460532
ENSG00000250770	Cow	Intergenic	387	66.41	6e-18	107038063	107038425
	Mus	Coding@ENSMUSG00000030351@protein_coding@Tspan11@ENSMUSE00000197714	112	72.32	1e-10	127951180	127951290
	Chm	Coding@ENSPTRG00000042086@protein_coding@@ENSPTRE00000426973#ENSPTRE00000429747	2068	98.31	0	3392918	3390852
	Dog	Intergenic	939	64.43	2e-38	41517637	41518522
	Mac	Intergenic	2072	91.17	0	3424184	3422128
	Ora	Intergenic	2074	94.94	0	3397773	3395706
ENSG00000271040	Chm	Intergenic	518	96.72	0	159064186	159064703
	Mus	Intergenic	123	73.17	7e-15	5441157	5441279
ENSG00000254277	Cow	Intergenic	149	80.54	9e-24	37403935	37404079
	Mus	Intergenic	134	74.63	3e-15	14628699	14628832
	Chm	Intergenic	578	97.06	0	69604804	69605376
	Dog	Intergenic	421	69.12	7e-29	20676419	20676817
	Mac	Intergenic	153	86.93	5e-44	74103681	74103833
	Mac	Intergenic	151	87.42	5e-44	74348109	74347959
	Ora	Intergenic	238	86.55	3e-70	74068171	74068407
ENSG00000233372	Mac	Intergenic	475	93.26	0	32882152	32882626
	Chm	Intergenic	475	98.74	0	30217665	30218139
ENSG00000259104	Mac	Intergenic	249	93.57	6e-91	99093926	99093679
	Ora	Intergenic	255	97.25	2e-105	35907241	35906987
	Chm	Intergenic	255	99.61	4e-111	35079071	35078817
	Dog	Intergenic	166	72.89	8e-18	14774186	14774022
ENSG00000260551	Mac	Intergenic	4155	90.04	0	3528466	3524372
	Chm	Intergenic	531	98.49	0	21736643	21736113
	Chm	Intergenic	4132	95.3	0	21742241	21738136
	Chm	Intergenic	532	93.98	0	21857393	21856863
	Chm	Intergenic	1784	93.22	0	21860655	21858880
	Chm	Intergenic	2366	94.63	0	21864492	21862131
	Ora	Intergenic	532	92.86	0	20522428	20521897
	Ora	Intergenic	1713	91.3	0	20525592	20523920
	Ora	Intergenic	2397	93.2	0	20528332	20525951
	Ora	Intergenic	1958	93.51	0	20573943	20571994
ENSG00000271046	Cow	Intergenic	661	80.64	5e-154	12633373	12632713
	Chi	Intergenic	206	70.39	6e-23	6019478	6019683
	Chm	Intergenic	840	98.81	0	11837601	11838440
	Dog	Intergenic	667	77.51	2e-125	24668439	24667782
	Mac	Intergenic	843	93.12	0	11924871	11925710
	Opo	Intergenic	433	75.98	2e-79	135455698	135456128
	Ora	Intergenic	648	97.07	0	12239502	12240147
ENSG00000254271	Mac	Intergenic	355	89.01	8e-109	76548485	76548137
	Ora	Intergenic	350	96	2e-138	75044391	75044043
	Chm	Intergenic	349	99.14	4e-154	59120123	59120471
	Dog	Intergenic	112	75.89	2e-14	12836255	12836363
ENSG00000272791	Mac	Intergenic	774	95.35	0	63310002	63309230
	Ora	Intergenic	945	91.53	0	61492493	61491585
	Chm	Intergenic	937	98.61	0	72227957	72228893
	Cow	Intergenic	492	77.03	3e-92	29780119	29780601
	Dog	Intergenic	441	74.38	4e-77	24157890	24158324
ENSG00000272449	Mac	Intergenic	996	90.96	0	5625762	5626732
	Chm	Intergenic	998	96.69	0	2429635	2430613
	Ora	Coding@ENSPPYG00000001976@protein_coding@TNFRSF14@intronic	999	94.39	0	228008390	228007412
ENSG00000259548	Mac	Intergenic	526	93.92	0	58952268	58951743
	Chm	Intergenic	510	98.82	0	77473958	77473449
	Ora	Intergenic	508	98.03	0	77342079	77341572
ENSG00000272795	Mac	Intergenic	368	86.41	2e-107	102713446	102713083
	Chm	Intergenic	364	98.9	3e-160	112434189	112433826
	Ora	Coding@ENSPPYG00000014996@protein_coding@GAR1@ENSPPYE00000151121	364	89.01	1e-111	114491234	114490896
ENSG00000223342	Mac	Intergenic	728	92.72	0	6802045	6801335
	Ora	Intergenic	727	95.74	0	7098866	7098157
	Chm	Intergenic	728	98.35	0	6950500	6949778
	Mus	Intergenic	124	80.65	2e-26	37638336	37638213
	Dog	Intergenic	669	72.5	6e-92	6943487	6942836
ENSG00000272065	Mac	Intergenic	470	91.91	2e-166	25985538	25986002
	Ora	Intergenic	470	95.96	0	27083588	27084057
	Chm	Intergenic	465	99.57	0	26254852	26255316
	Dog	Intergenic	197	61.93	1e-10	23942687	23942883
ENSG00000272796	Cow	Intergenic	1442	69.63	3e-148	130493071	130491694
	Mus	Coding@ENSMUSG00000028664@protein_coding@Ephb2@ENSMUSE00000723188	310	72.26	6e-39	136649520	136649215
	Chi	Intergenic	75	85.33	1e-11	5932980	5932910
	Chm	Intergenic	4821	98.73	0	22922702	22927519
	Dog	Intergenic	1164	77.06	0	76421463	76420320
	Dog	Intergenic	1699	72.93	0	76425122	76423474
	Mac	Intergenic	4728	91.88	0	25505060	25509750
	Ora	Intergenic	4847	95.69	0	207525587	207520776
ENSG00000259543	Mac	Intergenic	172	94.19	9e-63	60776092	60776263
	Chm	Intergenic	172	98.26	1e-69	79272028	79272199
	Ora	Intergenic	172	95.93	7e-66	79195814	79195985
ENSG00000259542	Mac	Intergenic	288	92.71	9e-105	76297143	76296857
	Chm	Intergenic	288	97.57	3e-121	93843807	93843520
	Ora	Intergenic	288	95.83	1e-113	93350684	93350398
ENSG00000258018	Cow	Intergenic	525	76.76	1e-102	60665075	60664568
	Mus	Intergenic	178	66.85	7e-19	118391007	118390830
	Chm	Intergenic	440	99.09	0	117034329	117034768
	Dog	Intergenic	538	75.84	5e-91	13247482	13248002
	Mac	Intergenic	551	91.83	0	117465606	117466136
	Ora	Intergenic	551	97.46	0	118567088	118567638
ENSG00000272068	Cow	Intergenic	1392	72.49	1e-176	14244333	14245664
	Mus	Intergenic	63	90.48	8e-14	88002793	88002855
	Chm	Intergenic	495	98.79	0	134936219	134935725
	Chm	Intergenic	2131	96.81	0	134938707	134936618
	Dog	Intergenic	854	68.74	3e-95	41331215	41332048
	Mac	Intergenic	1870	91.28	0	135247596	135245763
	Mac	Intergenic	1386	93.36	0	135249273	135247895
	Ora	Intergenic	3230	95.33	0	94869312	94872494
ENSG00000259011	Chm	Intergenic	504	99.21	0	23345243	23345746
	Ora	Intergenic	505	95.84	0	22104681	22105185
ENSG00000229308	Mac	Intergenic	316	84.18	3e-84	89255580	89255267
	Ora	Intergenic	202	84.65	2e-51	88453241	88453040
ENSG00000259067	Mac	Intergenic	260	95.38	8e-103	168280284	168280543
	Chm	Intergenic	260	98.46	1e-110	104660160	104660419
	Ora	Intergenic	260	96.15	6e-105	106687854	106688113
ENSG00000271265	Chm	Intergenic	447	99.78	0	158515150	158514704
	Ora	Intergenic	447	99.33	0	160220817	160220371
ENSG00000233978	Mac	Intergenic	454	92.29	2e-156	43159620	43159175
	Chm	Intergenic	452	98.67	0	43721187	43720736
	Cow	Intergenic	216	75	2e-33	25407555	25407341
	Dog	Intergenic	369	66.12	4e-23	45594066	45593724
ENSG00000233117	Mac	Intergenic	4783	91.83	0	4501387	4496643
ENSG00000233117	Mac	Intergenic	1252	92.41	0	4502707	4501462
	Ora	Intergenic	4770	95.68	0	4375523	4370778
	Ora	Intergenic	1275	96.24	0	4376832	4375564
	Chm	Intergenic	1496	97.13	0	4274026	4272531
	Chm	Intergenic	3264	97.98	0	4277283	4274023
	Chm	Intergenic	1270	98.58	0	4278593	4277324
	Cow	Intergenic	463	73.65	9e-77	44669885	44670347
	Dog	Intergenic	1261	66.61	4e-111	31292495	31293726
ENSG00000258765	Cow	Intergenic	248	74.19	7e-48	15757890	15758137
ENSG00000258765	Cow	Intergenic	248	74.19	7e-48	15758897	15759144
	Mus	Intergenic	250	64.4	1e-24	74960392	74960641
	Mus	Intergenic	250	64.4	1e-24	75006200	75006449
	Chm	Intergenic	383	98.96	2e-169	89017519	89017137
	Dog	Intergenic	243	72.02	2e-41	48493156	48492914
	Mac	Intergenic	257	95.33	2e-101	71510155	71509899
	Opo	Intergenic	230	63.91	4e-20	128516001	128515772
	Ora	Intergenic	257	94.55	1e-99	88213507	88213251
ENSG00000206062	Mac	Intergenic	600	93	0	90050480	90051079
	Chm	Intergenic	599	98.5	0	91306413	91307009
	Ora	Intergenic	349	79.66	9e-82	89462800	89462457
ENSG00000233975	Mac	Intergenic	375	95.47	6e-153	30346443	30346069
	Ora	Intergenic	397	95.97	4e-160	202679632	202680024
	Chm	Intergenic	397	97.48	4e-170	27667312	27666916
	Cow	Intergenic	228	74.56	1e-28	126255823	126256050
	Dog	Intergenic	399	75.19	6e-68	72647925	72648322
ENSG00000223779	Mac	Intergenic	636	91.35	0	127915441	127916075
ENSG00000223779	Mac	Intergenic	860	91.51	0	127925242	127926094
ENSG00000223779	Mac	Intergenic	611	90.83	0	128051880	128052489
	Chm	Intergenic	635	97.8	0	127836754	127837388
	Chm	Intergenic	4197	98.86	0	127842870	127847060
	Ora	Coding@ENSPPYG00000000923@protein_coding@@intronic	638	92.16	0	102147960	102148590
	Ora	Coding@ENSPPYG00000000923@protein_coding@@intronic	2154	93.64	0	102154868	102157004
ENSG00000233973	Mac	Intergenic	1575	89.02	0	76138201	76139752
ENSG00000233973	Mac	Intergenic	1830	93.88	0	76140492	76142315
	Chm	Intergenic	3438	98.52	0	73998082	74001513
ENSG00000258946	Cow	Intergenic	589	70.12	7e-64	42944499	42943934
	Mus	Coding@ENSMUSG00000021066@protein_coding@Atl1@intronic	247	74.49	5e-24	69920517	69920277
	Chi	Coding@ENSGALG00000012229@protein_coding@RPS29@ENSGALE00000280604	98	77.55	8e-16	57480642	57480545
	Chi	Coding@ENSGALG00000012263@protein_coding@GGA.42303@ENSGALE00000293003	98	77.55	8e-16	57586057	57586154
	Chm	Intergenic	1960	98.01	0	48861179	48859238
	Chm	Intergenic	564	99.65	0	48864376	48863813
	Dog	Intergenic	586	74.23	3e-99	26485230	26484651
	Mac	Intergenic	1967	91.81	0	113006732	113004814
	Mac	Intergenic	565	93.27	0	113009586	113009030
	Ora	Intergenic	1960	95.87	0	50372267	50370318
	Ora	Intergenic	565	95.93	0	50375087	50374523
ENSG00000272444	Mac	Intergenic	432	87.73	6e-131	165237124	165237539
	Ora	Intergenic	451	94.68	0	103570374	103570824
	Chm	Intergenic	671	94.93	0	101651152	101651822
	Dog	Intergenic	328	67.38	7e-26	69985103	69985421
ENSG00000268713	Mac	Intergenic	1418	92.38	0	63097503	63098912
	Ora	Intergenic	1401	95.43	0	59305872	59307267
	Chm	Intergenic	1376	97.6	0	62306570	62307935
	Cow	Intergenic	536	66.79	7e-40	64652904	64653416
	Dog	Intergenic	305	68.52	5e-30	100844646	100844344
ENSG00000242568	Mac	Coding@ENSMMUG00000031871@protein_coding@@intronic	535	93.46	0	81034266	81034800
	Dog	Intergenic	296	63.85	8e-19	34894692	34894981
	Cow	Intergenic	326	70.55	8e-30	46273543	46273865
	Ora	Intergenic	531	96.42	0	90956774	90957304
ENSG00000264433	Mac	Intergenic	289	88.58	1e-83	13781300	13781575
	Ora	Intergenic	283	92.93	2e-99	32417262	32417542
	Chm	Intergenic	289	96.19	5e-118	16408962	16409250
	Cow	Intergenic	123	78.86	4e-14	35630216	35630099
	Dog	Coding@ENSCAFG00000018331@protein_coding@COLEC12@intronic	204	79.41	1e-31	67191520	67191324
ENSG00000251573	Mac	Intergenic	359	91.64	2e-129	48515903	48515545
	Mus	Intergenic	236	76.27	2e-39	116705540	116705769
	Chm	Intergenic	370	97.3	3e-157	64573547	64573916
	Cow	Intergenic	251	78.49	2e-47	28192898	28193144
	Dog	Intergenic	245	76.33	1e-38	64008728	64008969
ENSG00000223881	Mac	Intergenic	262	95.42	7e-104	171904299	171904560
	Ora	Intergenic	264	98.86	1e-110	51790013	51790276
	Chm	Intergenic	263	99.24	7e-114	177318402	177318140
	Cow	Intergenic	79	87.34	5e-16	79417090	79417012
	Dog	Intergenic	266	77.07	4e-45	4325258	4325521
ENSG00000264254	Mac	Intergenic	414	95.17	8e-166	8968747	8968336
	Ora	Intergenic	416	98.08	0	27052627	27052212
	Chm	Intergenic	416	99.52	0	11306425	11306010
	Cow	Intergenic	318	71.7	3e-44	39272505	39272821
	Dog	Intergenic	176	75	1e-32	71718291	71718466
ENSG00000251576	Cow	Intergenic	244	67.62	3e-28	58795016	58795259
	Mus	Coding@ENSMUSG00000005893@protein_coding@Nr2c2@intronic	203	69.95	2e-25	92115218	92115420
	Chm	Intergenic	1848	97.89	0	14563266	14561419
	Dog	Intergenic	256	75.39	3e-49	4407049	4407303
	Mac	Intergenic	1853	91.42	0	84036144	84034314
	Ora	Intergenic	1849	95.08	0	1828861	1827020
ENSG00000254057	Cow	Intergenic	180	77.78	9e-29	72751718	72751896
	Mus	Intergenic	169	85.8	3e-45	12016034	12016201
	Chm	Intergenic	370	80.27	4e-79	92139031	92138666
	Dog	Intergenic	165	81.82	3e-34	38731175	38731015
	Mac	Intergenic	171	97.08	4e-67	96420039	96419869
	Ora	Intergenic	171	98.25	5e-69	100125409	100125239
ENSG00000254055	Mac	Intergenic	225	95.56	3e-85	59246324	59246100
	Ora	Intergenic	221	97.74	6e-91	58451033	58450813
	Chm	Intergenic	221	99.1	8e-94	54409696	54409476
	Mus	Intergenic	180	68.33	1e-11	4366433	4366259
	Dog	Intergenic	129	69.77	3e-12	7923011	7922883
ENSG00000236053	Mac	Intergenic	106	94.34	3e-35	89446028	89446133
	Chm	Intergenic	559	85.69	1e-161	109676805	109677359
	Mus	Intergenic	87	74.71	8e-11	10688105	10688191
ENSG00000233570	Cow	Intergenic	811	74.97	1e-138	155335547	155336329
	Mus	Intergenic	257	65.76	9e-18	50219227	50219482
	Chm	Intergenic	1043	98.56	0	16793697	16794739
	Dog	Intergenic	566	78.09	2e-104	26249135	26248585
	Mac	Intergenic	1057	93.28	0	158859186	158860241
	Ora	Intergenic	1040	97.6	0	131003742	131002706
ENSG00000233571	Mac	Intergenic	232	82.76	5e-60	32372992	32373223
	Ora	Intergenic	375	85.33	4e-99	34800118	34799744
ENSG00000233577	Mac	Intergenic	267	86.89	1e-73	69385645	69385381
	Ora	Intergenic	271	90.04	2e-86	20419262	20418993
	Chm	Intergenic	265	96.6	9e-109	23809427	23809163
	Cow	Intergenic	140	77.14	3e-20	67638719	67638584
	Dog	Intergenic	137	77.37	6e-24	19381285	19381149
ENSG00000233574	Mac	Intergenic	124	91.94	2e-40	71117262	71117385
	Chm	Intergenic	124	95.97	2e-45	25953000	25953123
	Ora	Intergenic	124	93.55	1e-42	22104291	22104414
ENSG00000234967	Mac	Intergenic	301	91.69	1e-104	16523556	16523258
	Chm	Intergenic	219	94.98	9e-65	44966915	44967133
	Ora	Intergenic	301	96.35	6e-124	45593612	45593912
ENSG00000249073	Mac	Intergenic	317	89.27	5e-97	130316873	130317174
	Ora	Intergenic	320	96.56	6e-129	135350986	135351303
	Chm	Intergenic	320	99.38	7e-141	134571697	134572016
	Cow	Intergenic	152	71.71	4e-16	47178724	47178873
	Dog	Intergenic	219	70.78	3e-28	22126537	22126755
ENSG00000272667	Mac	Intergenic	632	92.09	0	134353133	134353754
	Chm	Intergenic	630	98.25	0	128595964	128596588
ENSG00000272666	Mac	Intergenic	606	89.27	0	94563169	94562580
	Chm	Intergenic	602	97.84	0	49479882	49479281
	Ora	Intergenic	603	93.7	0	46238996	46238395
ENSG00000272663	Mac	Intergenic	556	87.77	3e-168	48619656	48619122
	Chm	Intergenic	555	99.64	0	49219599	49219045
	Cow	Intergenic	507	70.81	1e-59	30596519	30596022
	Dog	Intergenic	489	68.51	1e-41	50350247	50349762
ENSG00000272662	Mac	Intergenic	247	93.52	1e-84	39530432	39530193
	Ora	Intergenic	509	94.89	0	13190571	13191071
	Chm	Intergenic	511	98.24	0	122868215	122867705
	Cow	Intergenic	177	74.01	4e-26	64870084	64869913
	Dog	Intergenic	90	82.22	8e-16	23153529	23153440
ENSG00000236989	Cow	Intergenic	216	69.91	2e-18	82438653	82438864
	Mus	Intergenic	138	73.19	2e-11	12801683	12801818
	Chm	Intergenic	503	97.42	0	16250144	16249642
	Dog	Intergenic	213	77	4e-32	11840614	11840407
	Mac	Intergenic	491	91.04	0	16102918	16102428
	Ora	Intergenic	490	92.45	0	96361075	96361564
ENSG00000272024	Mac	Intergenic	407	92.14	1e-141	54501955	54502350
	Ora	Intergenic	407	98.77	7e-180	53533984	53534390
	Chm	Intergenic	407	99.02	0	49642168	49642574
	Dog	Intergenic	294	67.01	1e-17	3815135	3814854
ENSG00000232224	Cow	Coding@ENSBTAG00000012526@protein_coding@APBB1IP@ENSBTAE00000135330	116	69.83	3e-12	18261634	18261519
	Mus	Coding@ENSMUSG00000026786@protein_coding@Apbb1ip@ENSMUSE00000605153	185	71.35	4e-20	22871384	22871562
	Chm	Intergenic	830	84.1	0	26987006	26987831
	Chm	Intergenic	1581	85.83	0	26987830	26989404
	Chm	Intergenic	1141	85.45	0	26988296	26989433
	Chm	Intergenic	975	86.26	0	26988541	26989514
	Chm	Intergenic	1756	85.36	0	26993971	26995720
	Chm	Intergenic	1140	84.21	0	26994618	26995741
	Chm	Intergenic	869	86.19	0	26994866	26995720
	Chm	Intergenic	1759	86.53	0	26995778	26997527
	Chm	Intergenic	1150	86.78	0	26996423	26997568
	Chm	Intergenic	971	86.3	0	26996669	26997637
	Chm	Intergenic	512	93.16	0	26999419	26999925
	Chm	Intergenic	513	99.03	0	27280270	27279758
	Chm	Intergenic	969	85.35	0	27283939	27282982
	Chm	Intergenic	1139	98.6	0	27284188	27283050
	Chm	Intergenic	1759	82.6	0	27284830	27283091
	Chm	Intergenic	1132	85.25	0	27286497	27285387
	Chm	Intergenic	1149	84.16	0	27286743	27285613
	Chm	Intergenic	2690	98.59	0	27288334	27285649
	Chm	Intergenic	1040	87.02	0	27288493	27287462
	Chm	Intergenic	1020	85.2	0	27288492	27287478
	Chm	Intergenic	707	83.17	0	27289191	27288485
	Dog	Coding@ENSCAFG00000004329@protein_coding@APBB1IP@ENSCAFE00000046770	193	77.2	2e-40	7154634	7154442
	Mac	Intergenic	1532	85.77	0	26752734	26754242
	Mac	Intergenic	1141	80.37	0	26753166	26754271
	Mac	Intergenic	1061	82.94	0	26753412	26754438
	Mac	Intergenic	1447	84.38	0	26754586	26756014
	Mac	Intergenic	1142	83.36	0	26754905	26756043
	Mac	Intergenic	2076	85.84	0	26755150	26757218
	Mac	Intergenic	1169	81.69	0	26756756	26757899
	Mac	Intergenic	963	81.72	0	26757001	26757940
	Mac	Intergenic	741	81.38	0	26757154	26757870
	Mac	Intergenic	1217	86.28	0	26761065	26762271
	Mac	Intergenic	2137	86.43	0	26762537	26764659
	Mac	Intergenic	1143	83.46	0	26763569	26764688
	Mac	Intergenic	1447	84.8	0	26763812	26765237
	Mac	Intergenic	1280	85.31	0	26765555	26766799
	Mac	Intergenic	1141	83.26	0	26765735	26766834
	Mac	Intergenic	1132	80.74	0	26765979	26767066
	Mac	Intergenic	1753	82.72	0	26767617	26769362
	Mac	Intergenic	1151	84.8	0	26768268	26769403
	Mac	Intergenic	972	83.74	0	26768513	26769472
	Mac	Intergenic	510	92.16	0	26770807	26771313
	Mac	Intergenic	512	91.21	0	27034305	27033801
	Mac	Intergenic	975	79.28	0	27037367	27036424
	Mac	Intergenic	1153	85	0	27037615	27036493
	Mac	Intergenic	1746	80.93	0	27038259	27036534
	Mac	Intergenic	1134	83.07	0	27039923	27038820
	Mac	Intergenic	1151	83.49	0	27040167	27039050
	Mac	Intergenic	2721	84.86	0	27041767	27039086
	Mac	Intergenic	1005	80.1	0	27041872	27040883
	Mac	Intergenic	965	83.94	0	27041868	27040913
	Mac	Intergenic	816	80.15	0	27042975	27042172
	Mac	Intergenic	1071	83.1	0	27048027	27046966
	Mac	Intergenic	1377	86.13	0	27048336	27046966
	Mac	Intergenic	823	84.69	0	27047783	27046966
	Mac	Intergenic	1324	82.48	0	27049923	27048630
	Mac	Intergenic	1141	85.36	0	27050171	27049058
	Mac	Intergenic	1841	82.89	0	27050909	27049087
	Mac	Intergenic	1148	81.01	0	27052696	27051552
	Mac	Intergenic	1163	82.03	0	27052939	27051782
	Mac	Intergenic	2098	83.37	0	27053900	27051818
	Mac	Intergenic	1488	84.95	0	27055382	27053897
	Mac	Intergenic	836	83.97	0	27054725	27053904
	Mac	Intergenic	2140	79.3	0	27346477	27344364
	Ora	Coding@ENSPPYG00000002162@protein_coding@@ENSPPYE00000022624	513	94.15	0	27556811	27557322
ENSG00000272933	Cow	Intergenic	1391	83.61	0	23535647	23534291
	Mus	Intergenic	886	81.04	0	46501613	46500736
	Chm	Intergenic	1356	97.79	0	101857347	101855998
	Dog	Intergenic	1380	84.2	0	15123541	15122166
	Mac	Intergenic	1354	95.86	0	102305619	102304271
	Ora	Intergenic	1349	97.78	0	101698964	101697620
ENSG00000232229	Mac	Coding@ENSMMUG00000013064@protein_coding@@ENSMMUE00000126332#ENSMMUE00000126333#ENSMMUE00000126334#ENSMMUE00000126335#ENSMMUE00000126336#ENSMMUE00000126337#ENSMMUE00000126338#ENSMMUE00000126339	3686	92.49	0	89376394	89380061
ENSG00000232229	Mac	Coding@ENSMMUG00000013064@protein_coding@@ENSMMUE00000126332#ENSMMUE00000126333#ENSMMUE00000126334#ENSMMUE00000126335#ENSMMUE00000126336#ENSMMUE00000126337#ENSMMUE00000126338#ENSMMUE00000126339	3686	92.49	0	89376394	89380061
	Chm	Intergenic	3650	98.58	0	89355816	89359450
	Chm	Intergenic	3650	98.58	0	89355816	89359450
	Ora	Intergenic	3671	96.1	0	88555715	88559375
	Ora	Intergenic	3671	96.1	0	88555715	88559375
ENSG00000224511	Cow	Intergenic	599	76.63	3e-115	30650381	30650965
	Mus	Intergenic	338	64.79	1e-19	148777851	148777531
	Chm	Intergenic	1876	98.08	0	29717650	29715790
	Chm	Intergenic	618	98.87	0	29718266	29717649
	Dog	Intergenic	1374	68.12	3e-143	9895157	9896507
	Mac	Intergenic	2525	94.18	0	9555153	9552651
	Ora	Intergenic	2223	96.54	0	29631886	29629674
ENSG00000236230	Mac	Intergenic	398	93.72	3e-153	148171262	148171659
	Ora	Intergenic	397	97.73	7e-171	27535873	27536269
	Chm	Intergenic	397	99.5	1e-177	201317181	201316785
	Cow	Intergenic	297	70.71	1e-27	26346288	26346001
	Dog	Intergenic	132	73.48	3e-17	16515650	16515521
ENSG00000233607	Mac	Intergenic	173	93.06	2e-57	152588670	152588501
	Chm	Intergenic	173	99.42	7e-72	116712865	116712693
	Ora	Intergenic	171	98.83	6e-70	111755809	111755639
ENSG00000242741	Mac	Intergenic	337	95.85	1e-134	62300532	62300197
	Ora	Intergenic	339	98.82	6e-148	71651440	71651102
	Chm	Intergenic	336	99.7	2e-149	75228197	75228532
	Cow	Intergenic	176	75.57	1e-29	27984733	27984558
	Dog	Intergenic	317	76.97	2e-57	18369419	18369111
ENSG00000236985	Mac	Intergenic	530	91.51	0	50196464	50195941
	Chm	Intergenic	530	99.06	0	16898003	16897474
	Ora	Intergenic	530	97.55	0	11809023	11808494
ENSG00000262155	Mac	Intergenic	1002	89.42	0	23480327	23479347
ENSG00000262155	Mac	Intergenic	712	91.71	0	23541201	23541906
ENSG00000262155	Mac	Intergenic	1131	87.71	0	23542045	23543141
	Ora	Coding@ENSPPYG00000007204@protein_coding@ARHGAP17@intronic	1001	93.21	0	24164059	24163069
	Chm	Coding@ENSPTRG00000007900@protein_coding@ARHGAP17@intronic	994	94.77	0	25116940	25115956
	Cow	Intergenic	374	72.73	2e-59	22924021	22923651
	Dog	Coding@ENSCAFG00000017492@protein_coding@ARHGAP17@intronic	399	69.42	1e-49	21096450	21096844
ENSG00000257543	Mac	Intergenic	229	95.63	2e-87	102607010	102606783
	Ora	Intergenic	230	94.35	5e-84	102764953	102764727
	Chm	Intergenic	230	98.7	2e-97	101713336	101713107
	Dog	Intergenic	231	69.26	3e-24	40401943	40401722
ENSG00000264876	Mac	Intergenic	206	91.26	8e-65	4130363	4130568
	Chm	Intergenic	202	98.51	7e-84	6258382	6258583
	Ora	Intergenic	183	96.17	6e-71	21799570	21799752
ENSG00000243593	Cow	Intergenic	349	74.21	3e-60	66136548	66136207
	Mus	Intergenic	343	67.64	9e-24	37455040	37455366
	Chm	Intergenic	657	98.02	0	124161706	124161050
	Dog	Intergenic	369	72.36	9e-55	24254200	24253837
	Mac	Intergenic	657	92.69	0	40860975	40860328
	Ora	Intergenic	657	97.26	0	11810482	11811138
ENSG00000227306	Mac	Intergenic	556	89.57	8e-178	1497102	1497653
	Chm	Intergenic	557	96.77	0	1692490	1691934
	Chm	Intergenic	558	96.42	0	1715305	1715862
	Ora	Intergenic	558	94.27	0	1492426	1491872
ENSG00000227307	Mac	Intergenic	897	92.53	0	120545089	120544212
	Ora	Intergenic	897	96.1	0	120462956	120462076
	Chm	Intergenic	897	97.77	0	120395542	120394662
	Cow	Intergenic	268	70.52	3e-17	41276435	41276184
	Dog	Intergenic	278	69.06	2e-25	30832507	30832230
ENSG00000233590	Cow	Intergenic	317	82.65	4e-79	24848211	24847902
	Mus	Intergenic	287	78.75	6e-55	63098379	63098663
	Chi	Intergenic	122	81.15	2e-24	10137699	10137579
	Chi	Intergenic	122	81.15	2e-24	10137699	10137579
	Chm	Intergenic	337	97.33	7e-138	66686437	66686101
	Dog	Intergenic	279	83.51	8e-71	19481113	19480837
	Mac	Intergenic	337	94.66	2e-126	69013211	69013546
	Opo	Intergenic	135	74.81	7e-19	28660251	28660384
	Ora	Intergenic	337	95.25	3e-131	67370570	67370906
ENSG00000257932	Mac	Intergenic	513	88.5	9e-170	30621486	30621998
	Ora	Intergenic	513	93.57	0	31484882	31485394
ENSG00000233593	Zeb	Intergenic	165	86.06	1e-41	20947971	20948135
	Cow	Intergenic	2681	79.82	0	52585105	52587730
	Cow	Intergenic	2670	79.93	0	52585116	52587730
	Chm	Intergenic	439	99.77	0	91544186	91543748
	Chm	Intergenic	2654	99.25	0	91591511	91588858
	Chm	Intergenic	2665	99.06	0	91591522	91588858
	Dog	Intergenic	2731	79.68	0	57858461	57861116
	Dog	Intergenic	2720	79.78	0	57858472	57861116
	Mac	Intergenic	2638	94.69	0	93543432	93540798
	Mac	Intergenic	2649	94.53	0	93543443	93540798
	Opo	Intergenic	270	83.7	9e-68	13567858	13568126
	Ora	Intergenic	2666	97.04	0	138016514	138019177
	Ora	Intergenic	2655	97.21	0	138016525	138019177
	Ora	Intergenic	439	96.81	0	138069065	138069503
ENSG00000185433	Chm	Intergenic	529	97.92	0	11574992	11574464
ENSG00000185433	Chm	Intergenic	529	97.92	0	11574992	11574464
ENSG00000185433	Chm	Intergenic	492	99.19	0	11585335	11584845
ENSG00000185433	Chm	Intergenic	528	98.48	0	11620311	11619784
ENSG00000185433	Chm	Intergenic	528	98.48	0	11620311	11619784
	Ora	Coding@ENSPPYG00000011302@protein_coding@@ENSPPYE00000111914#ENSPPYE00000111915	529	95.09	0	25893684	25893161
	Ora	Coding@ENSPPYG00000011302@protein_coding@@ENSPPYE00000111914#ENSPPYE00000111915	529	95.09	0	25893684	25893161
ENSG00000256433	Mac	Coding@ENSMMUG00000014266@protein_coding@TAPBPL@intronic	518	93.44	0	6540367	6540883
	Chm	Intergenic	564	98.23	0	6551449	6552012
	Ora	Intergenic	564	96.45	0	6604931	6605494
ENSG00000227098	Mac	Intergenic	385	95.58	6e-158	40477911	40477527
	Ora	Intergenic	385	97.14	1e-163	67024192	67023808
	Chm	Intergenic	385	98.96	6e-170	181325209	181324825
	Mus	Intergenic	158	68.35	7e-18	75351420	75351263
	Dog	Intergenic	360	68.89	4e-40	20621593	20621252
ENSG00000250358	Mac	Intergenic	367	91.55	7e-133	108941939	108942304
	Chm	Intergenic	367	98.64	1e-160	113096611	113096977
	Mus	Intergenic	158	72.15	3e-15	34132911	34132761
	Ora	Intergenic	367	96.73	7e-154	113453026	113453392
ENSG00000256922	Mac	Intergenic	166	87.35	1e-49	129095134	129094969
	Chm	Intergenic	239	98.33	1e-100	128695330	128695092
	Ora	Intergenic	239	97.07	9e-98	130524585	130524347
ENSG00000229084	Mac	Intergenic	320	71.56	5e-47	169534157	169534472
	Ora	Coding@ENSPPYG00000029895@protein_coding@@intronic	328	96.34	2e-128	108102344	108102666
ENSG00000257435	Mac	Intergenic	194	97.94	2e-76	33099474	33099667
	Ora	Intergenic	193	98.96	8e-81	34051415	34051607
	Chm	Intergenic	193	99.48	9e-82	55395428	55395236
	Cow	Intergenic	113	80.53	6e-17	77199548	77199436
	Dog	Intergenic	192	78.65	1e-32	15928657	15928848
ENSG00000259886	Cow	Intergenic	681	64.9	7e-26	39582070	39582726
	Mus	Coding@ENSMUSG00000058328@protein_coding@Xlr5a@intronic	142	73.24	6e-12	73169158	73169299
	Mus	Coding@ENSMUSG00000058328@protein_coding@Xlr5a@intronic	142	73.24	6e-12	73268874	73269015
	Chm	Intergenic	2725	99.12	0	154117704	154120427
	Dog	Intergenic	263	68.06	2e-17	121250203	121250462
	Mac	Intergenic	2733	94.22	0	151530024	151532751
	Ora	Intergenic	2727	96.88	0	153645470	153648192
ENSG00000250357	Mac	Intergenic	314	92.99	4e-119	140909597	140909910
	Chm	Intergenic	294	99.66	1e-129	151700486	151700779
	Ora	Intergenic	294	97.96	9e-125	154300735	154301028
ENSG00000262098	Mac	Intergenic	240	95.83	9e-96	76476582	76476343
	Chm	Intergenic	241	98.34	6e-102	80478592	80478352
	Ora	Intergenic	241	97.93	5e-101	71102394	71102154
ENSG00000257431	Cow	Intergenic	696	80.89	5e-159	12120909	12121598
	Mus	Intergenic	689	71.99	8e-100	105734529	105733855
	Chm	Intergenic	3162	98.04	0	82563034	82566190
	Dog	Intergenic	667	82.31	1e-161	24505626	24506274
	Mac	Intergenic	1858	93.38	0	79481958	79483800
	Mac	Intergenic	1311	91.91	0	79483890	79485184
	Opo	Intergenic	335	68.36	1e-44	53298147	53298481
	Ora	Intergenic	3184	95.73	0	82979155	82982334
ENSG00000258169	Mac	Intergenic	550	92.55	0	103985639	103985092
ENSG00000258169	Mac	Intergenic	2682	91.69	0	103988263	103985614
	Ora	Intergenic	555	93.51	0	104217883	104217338
	Ora	Intergenic	2269	96.3	0	104220125	104217858
	Chm	Intergenic	1118	97.23	0	103126474	103125364
	Chm	Intergenic	2250	97.73	0	103131241	103128992
	Cow	Intergenic	523	70.94	3e-68	66924963	66924445
	Dog	Intergenic	1281	65.65	4e-109	41563567	41562316
ENSG00000256654	Cow	Coding@ENSBTAG00000026522@protein_coding@@ENSBTAE00000294317	221	75.57	2e-41	105562253	105562033
	Mus	Coding@ENSMUSG00000045534@protein_coding@Kcna5@intronic	150	68.67	4e-12	126551387	126551243
	Chm	Intergenic	503	98.81	0	5143175	5143677
	Dog	Intergenic	220	70.45	1e-24	39829396	39829179
	Dog	Intergenic	127	77.95	1e-24	39830943	39830817
	Mac	Intergenic	501	92.81	0	5140040	5140540
	Ora	Intergenic	503	96.82	0	5151666	5152168
	Ora	Intergenic	503	96.62	0	5160520	5161022
ENSG00000266313	Mac	Intergenic	172	92.44	2e-60	22510187	22510358
	Ora	Intergenic	172	98.26	6e-70	21883928	21884099
	Chm	Intergenic	172	98.84	8e-71	29763091	29762920
	Cow	Intergenic	105	74.29	4e-15	19387605	19387709
	Dog	Intergenic	82	79.27	8e-11	41906716	41906796
ENSG00000232353	Mac	Intergenic	367	91.55	2e-131	184271498	184271860
ENSG00000232353	Mac	Intergenic	367	91.55	2e-131	184271498	184271860
	Ora	Intergenic	341	94.43	1e-134	195911475	195911815
	Ora	Intergenic	341	94.43	1e-134	195911475	195911815
	Chm	Intergenic	544	98.16	0	196121000	196121543
	Dog	Intergenic	179	69.83	7e-22	23748334	23748511
ENSG00000266927	Mac	Intergenic	404	86.14	7e-115	521322	521725
	Chm	Intergenic	398	95.23	2e-155	717126	717523
	Ora	Intergenic	368	87.5	2e-114	626880	627247
ENSG00000250302	Mac	Intergenic	343	85.13	1e-82	76573524	76573183
	Ora	Intergenic	329	95.14	7e-129	67384844	67384517
	Chm	Intergenic	329	95.74	8e-131	77231469	77231142
	Dog	Intergenic	137	72.99	7e-15	45530865	45531001
ENSG00000234817	Mac	Intergenic	1821	91.43	0	4022550	4024362
	Chm	Intergenic	1909	98.59	0	4160365	4162273
	Ora	Intergenic	1928	95.49	0	4210578	4212505
ENSG00000232359	Mac	Intergenic	478	91.42	1e-165	14235847	14235370
	Ora	Intergenic	453	94.26	8e-168	39989782	39989331
	Chm	Intergenic	494	97.37	0	154796882	154796389
	Dog	Intergenic	89	78.65	3e-12	52025309	52025221
ENSG00000250192	Mac	Intergenic	285	86.67	1e-74	72222630	72222366
	Chm	Intergenic	283	97.53	2e-118	72806520	72806238
	Ora	Intergenic	283	96.82	1e-116	62830139	62829857
ENSG00000271782	Mac	Intergenic	279	95.7	3e-109	53265271	53264994
	Ora	Coding@ENSPPYG00000029417@protein_coding@FAF1@ENSPPYEEE00000223643	279	97.49	7e-117	179375260	179375538
	Chm	Intergenic	279	98.92	1e-120	50803000	50802722
	Cow	Intergenic	275	69.09	2e-16	96438181	96438444
	Dog	Intergenic	265	71.7	5e-22	10694235	10694494
ENSG00000255494	Mac	Intergenic	345	85.51	7e-94	12573496	12573840
	Ora	Intergenic	348	91.95	3e-117	11956893	11957240
	Chm	Intergenic	332	98.8	6e-145	8722069	8722400
	Dog	Intergenic	333	72.97	7e-40	36312256	36312586
ENSG00000234210	Mac	Intergenic	2352	90.22	0	194589503	194591838
ENSG00000234210	Mac	Intergenic	1363	89.88	0	194622035	194623386
	Opo	Intergenic	463	65.87	2e-35	224338332	224338794
	Ora	Coding@ENSPPYG00000018229@protein_coding@@intronic	2142	94.16	0	155666806	155668939
	Ora	Coding@ENSPPYG00000018229@protein_coding@@intronic	1360	93.68	0	155699780	155701134
ENSG00000255491	Cow	Intergenic	411	87.35	1e-132	16883667	16884073
	Mus	Intergenic	421	81.71	1e-98	59174136	59173720
	Chm	Intergenic	440	99.32	0	123490113	123489674
	Dog	Intergenic	420	83.57	3e-112	22865224	22864822
	Mac	Intergenic	449	93.76	4e-167	127399112	127398667
	Opo	Intergenic	350	64	6e-14	399625444	399625096
	Ora	Intergenic	440	97.95	0	132485223	132484787
ENSG00000231990	Mac	Intergenic	228	92.54	4e-83	105599858	105600085
	Chm	Intergenic	228	98.25	2e-95	92673164	92673391
	Ora	Intergenic	228	97.81	2e-94	89584839	89585066
ENSG00000235615	Mac	Intergenic	332	84.94	8e-92	136635041	136634723
	Chm	Coding@ENSPTRG00000012459@protein_coding@ARHGEF4@intronic	347	84.15	4e-91	131607221	131606888
ENSG00000267094	Mac	Intergenic	136	91.91	7e-38	38440379	38440248
	Ora	Intergenic	142	95.07	9e-52	32495321	32495180
	Chm	Intergenic	142	97.89	1e-55	37064191	37064050
	Cow	Intergenic	121	81.82	5e-24	42627590	42627470
	Dog	Intergenic	121	83.47	5e-29	119898473	119898593
ENSG00000232643	Mac	Intergenic	297	93.94	4e-106	9601266	9601558
	Ora	Intergenic	301	96.35	1e-123	29689023	29689323
	Chm	Intergenic	301	99.34	3e-132	29766907	29767207
	Cow	Intergenic	202	68.32	3e-11	30605633	30605434
	Dog	Intergenic	95	76.84	2e-12	9841775	9841682
ENSG00000238266	Cow	Intergenic	751	73.1	6e-123	16863879	16863143
	Mus	Intergenic	409	74.82	6e-73	10902318	10901913
	Chi	Intergenic	215	64.19	7e-11	3703137	3703351
	Chm	Intergenic	290	98.62	4e-124	6871198	6871487
	Dog	Intergenic	838	75.89	1e-159	29103556	29102731
	Mac	Intergenic	2544	91.86	0	7072269	7074783
	Opo	Intergenic	393	69.47	6e-47	128261050	128261435
	Ora	Intergenic	2539	95.51	0	7142158	7144681
ENSG00000238265	Chm	Intergenic	485	96.49	0	8163132	8162648
	Ora	Intergenic	499	92.99	0	21719094	21718596
ENSG00000260605	Mac	Intergenic	335	88.36	1e-103	49255854	49255535
	Chm	Intergenic	335	99.1	2e-147	50025928	50025594
ENSG00000254153	Mac	Intergenic	218	92.2	4e-78	12234605	12234822
	Dog	Intergenic	178	73.6	3e-22	35995311	35995485
	Ora	Intergenic	219	96.35	2e-84	11570039	11570256
ENSG00000228239	Mac	Intergenic	312	93.91	5e-121	135842177	135841866
	Chm	Intergenic	327	92.66	7e-114	135538239	135537913
ENSG00000255651	Cow	Coding@ENSBTAG00000019204@protein_coding@RTN3@intronic	150	86	2e-42	42739315	42739166
	Mus	Coding@ENSMUSG00000053080@protein_coding@2700081O15Rik@ENSMUSE00001002670	158	93.04	9e-56	7417760	7417917
	Chm	Intergenic	212	99.06	8e-90	61693998	61693787
	Dog	Intergenic	213	79.34	5e-41	53232366	53232576
	Mac	Coding@ENSMMUG00000031141@protein_coding@@intronic	213	94.84	7e-78	10687998	10688210
	Ora	Intergenic	212	97.17	5e-86	12219942	12220153
ENSG00000228235	Chm	Intergenic	325	91.38	8e-102	32089411	32089733
	Ora	Intergenic	213	92.96	2e-72	47705491	47705703
ENSG00000272808	Zeb	Intergenic	269	74.35	1e-42	10625573	10625308
	Cow	Intergenic	973	82.01	0	5856233	5855267
	Mus	Intergenic	1105	74.66	2e-177	66445962	66444883
	Chi	Intergenic	247	73.28	1e-34	16925628	16925869
	Chm	Intergenic	3367	97.92	0	98394792	98398157
	Dog	Intergenic	1332	73.35	0	40185204	40183920
	Dog	Intergenic	1058	78.92	0	40186927	40185876
	Mac	Intergenic	3368	93.44	0	80989207	80992538
	Opo	Intergenic	742	69.27	2e-77	139380444	139381179
	Ora	Intergenic	3374	96.3	0	98074153	98077523
ENSG00000256695	Mac	Intergenic	125	93.6	1e-42	121405209	121405333
	Ora	Intergenic	125	95.2	2e-44	122591971	122592095
	Chm	Intergenic	142	99.3	2e-57	120989142	120989283
	Cow	Intergenic	92	78.26	1e-15	64960678	64960769
	Dog	Intergenic	108	76.85	7e-16	16312817	16312923
ENSG00000261175	Mac	Intergenic	433	90.99	3e-152	84871809	84872237
	Chm	Intergenic	431	95.82	1e-174	86424878	86425304
	Ora	Intergenic	431	91.88	7e-163	74461241	74461671
ENSG00000224209	Cow	Intergenic	449	97.77	0	82660679	82661126
	Mus	Intergenic	449	92.43	1e-162	99608536	99608091
	Chi	Intergenic	448	91.74	4e-169	26669174	26668727
	Chm	Intergenic	538	98.14	0	63776723	63776186
	Chm	Intergenic	448	99.55	0	63840892	63840445
	Dog	Intergenic	448	97.77	0	46884940	46885387
	Mac	Intergenic	538	95.91	0	65990707	65990171
	Mac	Intergenic	448	98.44	0	66056228	66055781
	Opo	Intergenic	443	85.33	4e-133	28085072	28085512
	Ora	Intergenic	448	99.33	0	166153194	166153641
	Ora	Intergenic	538	96.28	0	166222795	166223325
ENSG00000226846	Chm	Intergenic	735	98.37	0	71012273	71013003
	Ora	Intergenic	739	95.81	0	72403393	72404131
ENSG00000260573	Mac	Intergenic	275	93.82	8e-100	48631304	48631571
	Mus	Intergenic	240	72.5	2e-33	88398114	88398351
	Chm	Intergenic	275	98.91	6e-119	49395191	49395465
	Cow	Intergenic	273	80.59	2e-67	18895097	18895368
	Ora	Intergenic	275	98.55	5e-118	37455040	37455314
ENSG00000259361	Mac	Intergenic	1281	94.3	0	59389603	59388325
ENSG00000259361	Mac	Intergenic	1371	92.71	0	59391022	59389653
	Mus	Intergenic	124	73.39	2e-11	84515427	84515548
	Chm	Intergenic	2628	98.82	0	77915863	77913236
	Cow	Intergenic	231	76.19	2e-30	26714631	26714408
	Ora	Intergenic	1278	95.93	0	77801738	77800474
	Ora	Intergenic	992	94.76	0	77803017	77802028
	Ora	Intergenic	447	96.42	0	77803570	77803124
ENSG00000253438	Ora	Intergenic	623	96.15	0	134776399	134777021
ENSG00000253438	Ora	Intergenic	1373	94.68	0	134782863	134784219
	Chm	Intergenic	620	99.19	0	125691738	125692357
	Chm	Intergenic	412	99.27	0	125691886	125692297
	Chm	Intergenic	1377	96.88	0	125698248	125699624
	Dog	Intergenic	204	71.08	6e-15	24585136	24585334
ENSG00000223795	Chm	Intergenic	162	96.3	4e-59	134020221	134020382
	Ora	Intergenic	211	94.79	1e-80	131518534	131518744
ENSG00000253432	Chm	Intergenic	247	97.98	2e-103	137827580	137827334
	Ora	Intergenic	255	90.59	1e-77	147305784	147305531
ENSG00000262801	Mac	Intergenic	244	89.34	1e-78	13426230	13426471
	Ora	Intergenic	244	96.72	3e-99	13744496	13744739
	Chm	Intergenic	244	98.36	5e-103	13566780	13567023
	Cow	Intergenic	141	73.76	4e-20	12440072	12440211
	Dog	Intergenic	143	69.93	4e-15	29554149	29554008
ENSG00000267839	Mac	Intergenic	2280	92.32	0	48148888	48146622
	Ora	Intergenic	2265	96.78	0	43085338	43083089
	Chm	Intergenic	607	95.22	0	46900274	46899668
	Chm	Intergenic	1686	97.69	0	46904728	46903056
	Cow	Intergenic	262	77.86	8e-57	51724876	51725136
	Dog	Coding@ENSCAFG00000029018@protein_coding@LYPD4@ENSCAFE00000287058	527	72.11	3e-62	112449022	112449532
ENSG00000260476	Mac	Intergenic	1228	91.21	0	10123026	10124246
	Chm	Intergenic	1246	98.07	0	10122373	10123614
	Ora	Intergenic	1255	93.78	0	102668087	102666840
ENSG00000260091	Chm	Intergenic	902	97.23	0	121827928	121828829
ENSG00000260090	Cow	Intergenic	746	71.31	2e-100	11407759	11407026
	Mus	Intergenic	327	63.61	9e-16	78157984	78157669
	Chm	Intergenic	3661	98.28	0	149998218	150001874
	Dog	Intergenic	2490	68.43	0	45399180	45401605
	Mac	Intergenic	3676	91.65	0	139169403	139173018
	Ora	Intergenic	3701	95.11	0	152600079	152603763
ENSG00000257507	Cow	Intergenic	113	86.73	4e-30	44243586	44243474
	Mus	Intergenic	88	87.5	5e-22	117161836	117161749
	Chm	Intergenic	220	99.55	2e-94	69232133	69232352
	Dog	Intergenic	86	91.86	4e-25	11434919	11435004
	Mac	Intergenic	217	95.85	2e-85	66437537	66437753
	Ora	Intergenic	122	96.72	7e-45	69722331	69722452
ENSG00000234634	Mac	Intergenic	175	91.43	8e-60	13053835	13053661
	Ora	Intergenic	171	98.83	2e-70	13471527	13471357
	Chm	Intergenic	125	97.6	2e-47	42720160	42720284
	Dog	Intergenic	151	70.2	1e-12	37213968	37213819
ENSG00000265933	Mac	Intergenic	945	91.64	0	7366983	7367920
ENSG00000265933	Mac	Intergenic	2141	91.17	0	7366983	7369102
ENSG00000265933	Mac	Intergenic	971	84.55	0	7370431	7371366
	Ora	Intergenic	932	95.82	0	25324770	25325700
	Ora	Intergenic	2130	95.02	0	25324770	25326894
	Ora	Intergenic	776	86.21	0	25331726	25332495
	Chm	Intergenic	476	97.9	0	9672123	9672598
	Chm	Intergenic	932	97.96	0	9678370	9679301
	Chm	Intergenic	2120	98.11	0	9678370	9680489
	Chm	Intergenic	1440	96.39	0	9686022	9687439
	Dog	Intergenic	130	74.62	1e-20	73269564	73269435
ENSG00000231428	Mac	Intergenic	171	91.81	7e-59	90150451	90150621
	Chm	Intergenic	180	98.33	1e-73	110434825	110435004
	Ora	Intergenic	172	91.86	3e-59	112763128	112763299
ENSG00000231426	Chm	Intergenic	527	97.15	0	141253848	141254364
ENSG00000231426	Chm	Intergenic	874	96.57	0	141253848	141254701
	Ora	Intergenic	527	96.77	0	142665346	142665872
	Ora	Intergenic	876	96.23	0	142665346	142666219
ENSG00000260473	Cow	Intergenic	77	85.71	1e-10	28195975	28195900
	Mus	Coding@ENSMUSG00000023039@protein_coding@Krt7@intronic	62	91.94	4e-12	101423745	101423805
	Chm	Intergenic	403	98.51	1e-176	37484615	37484213
	Dog	Intergenic	420	65.71	1e-18	3161295	3160884
	Mac	Intergenic	408	87.25	7e-109	48950752	48951134
	Ora	Intergenic	406	95.32	8e-162	51530792	51531197
ENSG00000234104	Mac	Intergenic	413	95.16	2e-168	54261735	54262147
	Mus	Intergenic	102	90.2	2e-29	146723775	146723876
	Chm	Intergenic	413	98.06	4e-180	21078872	21079284
	Cow	Intergenic	102	86.27	8e-17	40720908	40721005
	Ora	Intergenic	413	95.88	1e-167	16052728	16053137
ENSG00000234105	Chm	Intergenic	286	99.3	5e-125	52219317	52219602
	Ora	Intergenic	84	95.24	9e-27	30125558	30125641
ENSG00000231422	Cow	Intergenic	640	73.75	2e-101	26217309	26217920
	Chm	Intergenic	630	98.89	0	25516413	25517042
	Chm	Intergenic	1593	98.62	0	25563631	25565223
	Dog	Intergenic	868	73.04	6e-132	8390958	8390129
	Mac	Intergenic	630	93.81	0	25298601	25299226
	Mac	Intergenic	1604	93.02	0	25345876	25347477
	Ora	Intergenic	630	97.14	0	26003245	26003873
	Ora	Intergenic	1602	96	0	26056232	26057832
ENSG00000231460	Cow	Intergenic	412	79.13	3e-89	20288809	20288414
	Mus	Coding@ENSMUSG00000008489@protein_coding@Elavl2@ENSMUSE00001309113#ENSMUSE00001308512	291	68.38	5e-28	91399160	91399445
	Chm	Intergenic	605	98.84	0	24175014	24175618
	Dog	Intergenic	585	75.38	3e-104	42650400	42650974
	Mac	Intergenic	608	94.08	0	53233098	53232491
	Ora	Intergenic	594	97.98	0	38120924	38120332
ENSG00000231420	Mac	Intergenic	325	92.31	4e-112	13884233	13883909
	Ora	Intergenic	325	92	5e-111	39616410	39616086
	Chm	Intergenic	310	99.03	4e-135	154428685	154428376
	Mus	Intergenic	214	78.5	1e-33	50916801	50916599
	Dog	Intergenic	210	87.62	1e-56	51697388	51697181
ENSG00000260810	Cow	Intergenic	513	70.96	1e-59	56620453	56620924
	Mus	Coding@ENSMUSG00000047415@protein_coding@Gpr68@intronic	179	72.63	8e-21	100903952	100904129
	Chm	Intergenic	705	99.01	0	90794758	90795462
	Dog	Intergenic	490	69.39	1e-50	62114212	62114679
	Mac	Intergenic	706	95.18	0	154472903	154473608
	Ora	Intergenic	705	97.45	0	92528222	92528926
ENSG00000229943	Mac	Intergenic	159	94.34	1e-57	77768448	77768606
	Ora	Intergenic	290	95.17	1e-109	154227804	154227516
	Chm	Intergenic	290	97.24	2e-115	75628548	75628836
	Cow	Intergenic	283	77.03	4e-43	70074243	70073966
	Dog	Intergenic	293	79.18	1e-48	71485169	71484880
ENSG00000272043	Mac	Intergenic	312	96.47	3e-123	125370367	125370676
	Chm	Intergenic	312	99.68	2e-138	121446269	121446580
	Ora	Intergenic	312	97.76	7e-130	130516755	130517065
ENSG00000271874	Mac	Intergenic	434	93.55	5e-165	34418384	34417951
	Ora	Intergenic	432	95.37	2e-177	35515615	35515184
	Chm	Intergenic	432	96.99	0	80545740	80546171
	Cow	Intergenic	424	71.93	2e-38	39521021	39521431
	Dog	Intergenic	408	71.32	3e-42	73603377	73603774
ENSG00000255931	Mac	Intergenic	312	93.27	7e-116	12587259	12586950
	Dog	Intergenic	285	67.72	8e-20	54937500	54937229
	Mus	Intergenic	58	86.21	1e-10	10469245	10469188
	Ora	Intergenic	316	97.47	2e-133	14841630	14841315
ENSG00000253557	Cow	Intergenic	155	70.32	4e-13	38137250	38137398
	Mus	Intergenic	234	66.67	1e-24	68189033	68188800
	Mus	Intergenic	196	71.43	1e-24	68212136	68211943
	Chm	Intergenic	356	98.6	2e-152	15306354	15305999
	Dog	Intergenic	260	73.46	9e-39	22017155	22016901
	Mac	Intergenic	343	95.04	1e-137	19139621	19139279
	Ora	Intergenic	356	96.35	9e-145	18662160	18661805
ENSG00000260470	Cow	Intergenic	902	78.49	1e-178	26052115	26052979
	Mus	Intergenic	375	87.2	3e-118	103120962	103120593
	Chm	Intergenic	2157	98.01	0	35098776	35100917
	Dog	Intergenic	375	90.93	6e-131	1125453	1125825
	Mac	Intergenic	2159	94.4	0	51247095	51244952
	Ora	Intergenic	2160	95.79	0	53925190	53923046
ENSG00000235728	Mac	Intergenic	734	94.69	0	89458860	89458129
	Ora	Intergenic	728	96.57	0	47311341	47310615
	Chm	Intergenic	729	98.9	0	35356771	35357498
	Cow	Intergenic	145	78.62	1e-24	60901924	60901786
	Dog	Intergenic	145	87.59	2e-42	48101944	48102088
ENSG00000228309	Mac	Intergenic	308	93.83	4e-116	185148003	185148310
	Ora	Intergenic	307	98.7	7e-133	65025868	65026174
	Chm	Intergenic	307	100	1e-136	164182075	164181769
	Cow	Intergenic	172	78.49	4e-30	68040718	68040547
	Dog	Intergenic	313	69.65	2e-35	18666778	18666469
ENSG00000271860	Chm	Intergenic	143	93.01	9e-46	99903010	99903151
	Ora	Intergenic	156	87.82	3e-46	100376731	100376576
ENSG00000266924	Mac	Intergenic	512	82.03	4e-113	73064580	73065066
	Chm	Intergenic	502	97.61	0	76112698	76113199
	Ora	Intergenic	502	85.66	4e-143	93567378	93567851
ENSG00000248859	Cow	Intergenic	230	86.96	8e-66	39563665	39563892
	Mus	Intergenic	232	80.6	3e-46	54887783	54888013
	Chm	Intergenic	324	99.38	7e-143	177809176	177809499
	Mac	Intergenic	324	95.37	1e-127	173235083	173235405
	Opo	Intergenic	217	76.04	5e-34	382097163	382097379
	Ora	Intergenic	324	97.53	4e-137	179411292	179411615
ENSG00000235295	Mac	Intergenic	2065	90.8	0	62730545	62732585
	Ora	Intergenic	665	93.23	0	14686279	14686936
	Ora	Intergenic	818	89.98	0	14692490	14693307
	Chm	Intergenic	2211	98.6	0	16931128	16933336
	Dog	Intergenic	316	69.94	5e-24	45635592	45635907
ENSG00000235725	Mac	Intergenic	253	93.68	3e-95	65899000	65898748
	Chm	Intergenic	509	98.04	0	66504361	66503853
	Ora	Intergenic	502	96.22	0	45196145	45196645
ENSG00000234580	Mac	Intergenic	580	94.48	0	44755268	44754691
	Ora	Intergenic	410	95.85	7e-154	43173262	43172858
	Chm	Intergenic	578	99.65	0	44493289	44492712
	Cow	Intergenic	106	81.13	4e-12	45287650	45287751
	Dog	Intergenic	582	66.32	1e-36	2758174	2758751
ENSG00000260895	Mac	Intergenic	392	88.01	8e-115	5659259	5658869
	Ora	Intergenic	381	94.75	3e-147	6949504	6949126
	Chm	Intergenic	381	97.38	1e-162	66804589	66804969
	Dog	Intergenic	124	69.35	1e-10	48592339	48592216
ENSG00000234584	Ora	Intergenic	484	97.31	0	47386594	47386111
	Mac	Intergenic	484	96.07	0	21319682	21319200
	Opo	Intergenic	156	70.51	7e-11	162534571	162534417
	Chm	Intergenic	485	98.76	0	161961004	161960520
	Dog	Intergenic	409	64.06	4e-19	3714896	3714493
ENSG00000260896	Cow	Intergenic	936	70.19	1e-112	7616410	7615510
	Chm	Intergenic	2031	98.82	0	80354711	80352682
	Dog	Intergenic	938	72.39	4e-141	70953630	70954540
	Mac	Intergenic	721	94.17	0	78982049	78981329
	Mac	Intergenic	1281	92.9	0	78983315	78982044
	Ora	Intergenic	2031	97.14	0	68498510	68496483
ENSG00000261382	Mac	Intergenic	1781	91.18	0	150254267	150256014
	Mus	Intergenic	220	72.27	1e-27	57420993	57421211
	Chm	Intergenic	1766	98.24	0	154739197	154740960
	Cow	Intergenic	1747	70.58	0	67215335	67217051
	Ora	Intergenic	1052	93.82	0	155995366	155996404
ENSG00000261760	Cow	Coding@ENSBTAG00000046419@protein_coding@TPC3@ENSBTAE00000364714	351	70.94	3e-54	1634842	1634495
ENSG00000261760	Cow	Coding@ENSBTAG00000046419@protein_coding@TPC3@ENSBTAE00000364714	351	70.94	3e-54	1634842	1634495
	Chi	Coding@ENSGALG00000023882@protein_coding@MALL@ENSGALE00000265291	176	67.05	6e-19	2999097	2998922
	Chi	Coding@ENSGALG00000008176@protein_coding@ASB3@intronic	176	67.05	6e-19	2999097	2998922
	Chm	Intergenic	487	98.97	0	110675803	110676289
	Chm	Intergenic	531	98.87	0	110675803	110676333
	Dog	Coding@ENSCAFG00000030102@protein_coding@TPC3@ENSCAFE00000241867	516	72.87	6e-74	35175894	35176394
	Mac	Coding@ENSMMUG00000022804@protein_coding@MALL@ENSMMUE00000222731	241	91.7	2e-79	109805631	109805393
	Opo	Coding@ENSMODG00000007218@protein_coding@MALL@ENSMODE00000075809	171	77.78	8e-35	591586185	591586015
	Ora	Intergenic	487	94.05	0	18559197	18559671
	Ora	Intergenic	531	94.35	0	18559197	18559715
ENSG00000261761	Mac	Intergenic	2226	91.87	0	31991964	31994181
	Mus	Intergenic	247	80.57	1e-52	63425897	63426140
	Chm	Intergenic	2406	98.3	0	36997498	36999902
	Cow	Intergenic	1195	72.13	2e-172	58022733	58023886
ENSG00000266389	Mac	Intergenic	306	93.79	3e-115	8717329	8717634
	Ora	Intergenic	304	97.7	4e-129	9010479	9010782
	Chm	Intergenic	305	98.69	1e-126	47140798	47140495
	Cow	Intergenic	262	74.43	2e-31	29049585	29049838
	Dog	Coding@ENSCAFG00000031508@protein_coding@@intronic	134	78.36	2e-18	33605954	33606081
ENSG00000263627	Mac	Intergenic	169	95.86	9e-65	4833047	4832879
	Ora	Intergenic	140	96.43	1e-52	22560074	22559935
	Chm	Intergenic	168	100	6e-71	6970448	6970281
	Dog	Intergenic	165	78.79	6e-29	75588363	75588522
ENSG00000230805	Chm	Intergenic	435	94.71	8e-161	100774262	100773845
	Ora	Intergenic	433	95.84	7e-180	102640440	102640008
ENSG00000234362	Mac	Intergenic	447	93.06	7e-174	42044075	42043629
	Chm	Intergenic	449	98.66	0	42607638	42607190
	Cow	Intergenic	239	82.43	9e-56	24426415	24426177
ENSG00000259534	Mac	Intergenic	340	95	2e-132	76352635	76352974
	Chm	Intergenic	331	98.79	8e-141	93899565	93899895
	Ora	Intergenic	340	97.35	3e-140	93406343	93406682
ENSG00000246067	Mac	Intergenic	771	91.57	0	81330350	81331120
ENSG00000246067	Mac	Intergenic	581	90.88	0	81330350	81330930
ENSG00000246067	Mac	Intergenic	671	92.1	0	81331036	81331696
	Ora	Intergenic	450	97.78	0	78832084	78832533
	Ora	Intergenic	497	95.98	0	78832351	78832847
	Ora	Intergenic	497	95.98	0	78832351	78832847
	Ora	Intergenic	649	95.53	0	78833162	78833803
	Chm	Intergenic	450	99.11	0	80986632	80987081
	Chm	Intergenic	763	98.43	0	80986899	80987660
	Chm	Intergenic	573	98.43	0	80986899	80987470
	Chm	Intergenic	670	97.76	0	80987576	80988244
	Cow	Intergenic	540	70.56	2e-55	12657489	12656964
	Dog	Intergenic	563	71.58	4e-50	16096537	16095982
ENSG00000261839	Mac	Coding@ENSMMUG00000029893@protein_coding@@ENSMMUE00000261114	866	94.57	0	27838418	27839283
	Ora	Coding@ENSPPYG00000016365@protein_coding@@ENSPPYE00000164510	2833	97.39	0	29010800	29013627
	Chm	Intergenic	2830	98.62	0	28374818	28377646
	Dog	Intergenic	460	71.74	6e-40	25295860	25296314
ENSG00000269758	Mac	Intergenic	283	78.09	8e-51	59096712	59096984
	Chm	Intergenic	114	98.25	3e-43	58175142	58175029
	Ora	Coding@ENSPPYG00000010341@protein_coding@ZNF28@intronic	327	88.69	9e-105	54511863	54512189
ENSG00000250156	Mac	Coding@ENSMMUG00000029937@protein_coding@@intronic	965	92.75	0	84693519	84692566
	Ora	Intergenic	969	97.42	0	88939328	88938361
	Chm	Intergenic	964	99.17	0	27031031	27031994
	Cow	Intergenic	568	73.06	3e-68	90304700	90304164
	Dog	Intergenic	521	75.24	1e-69	20229059	20229551
ENSG00000273329	Cow	Intergenic	559	70.84	3e-73	94257472	94256922
	Mus	Intergenic	172	72.09	1e-19	30042005	30041834
	Chm	Intergenic	1916	98.9	0	131085236	131083321
	Chm	Intergenic	5203	98.67	0	131090717	131085518
	Dog	Intergenic	1054	71.82	2e-128	7225221	7226245
	Mac	Intergenic	851	89.42	0	166964227	166963412
	Mac	Intergenic	3849	91.09	0	166968069	166964279
	Mac	Intergenic	2323	91.56	0	166970726	166968434
	Ora	Intergenic	4893	95.85	0	126520912	126516036
	Ora	Intergenic	1968	96.6	0	126522891	126520930
ENSG00000248373	Cow	Intergenic	256	80.86	4e-51	21424833	21424581
	Mus	Intergenic	131	74.81	2e-18	133623885	133623756
	Mus	Intergenic	131	74.81	2e-18	133623885	133623756
	Chm	Intergenic	254	98.03	3e-103	107632359	107632612
	Dog	Intergenic	244	74.59	2e-45	25957534	25957777
	Mac	Intergenic	253	93.28	1e-88	98134619	98134870
	Ora	Intergenic	254	95.67	1e-97	109717679	109717932
ENSG00000253880	Mac	Intergenic	127	93.7	3e-43	6326737	6326611
	Chm	Intergenic	175	96.57	4e-68	6028236	6028062
	Ora	Intergenic	164	86.59	2e-47	6381765	6381928
ENSG00000267397	Mac	Intergenic	1040	91.92	0	28677089	28678106
ENSG00000267397	Mac	Intergenic	588	95.07	0	28678421	28679000
	Ora	Intergenic	1628	96.13	0	47824424	47826044
	Chm	Intergenic	1609	98.2	0	31494079	31495682
	Cow	Intergenic	297	72.05	6e-37	21676499	21676203
	Dog	Intergenic	779	64.7	1e-29	54386658	54385925
ENSG00000228044	Mac	Intergenic	802	93.64	0	222369347	222368548
	Ora	Intergenic	490	95.31	0	14922253	14921768
	Ora	Intergenic	791	94.44	0	14944630	14943855
	Chm	Intergenic	489	97.96	0	213857542	213858029
	Dog	Intergenic	246	66.67	6e-23	5189573	5189329
ENSG00000255271	Mac	Intergenic	159	93.71	7e-57	37292581	37292739
	Ora	Intergenic	129	97.67	3e-49	34779627	34779755
	Chm	Intergenic	155	98.06	9e-59	34517188	34517035
	Dog	Intergenic	141	73.05	5e-19	33324613	33324753
ENSG00000228043	Cow	Intergenic	170	84.71	1e-43	58918035	58918204
	Chm	Intergenic	381	98.69	7e-167	142508754	142508374
	Dog	Intergenic	169	88.76	5e-53	41107613	41107445
	Mac	Intergenic	343	89.5	1e-106	1959444	1959114
	Mac	Intergenic	343	89.5	1e-106	1959444	1959114
	Opo	Intergenic	167	76.05	6e-25	136425224	136425060
	Ora	Intergenic	390	90.77	2e-131	27496682	27496296
ENSG00000273325	Chm	Intergenic	449	98.66	0	30959434	30959881
	Ora	Intergenic	418	94.74	1e-164	27291521	27291933
ENSG00000231755	Mac	Intergenic	481	91.48	3e-170	29094485	29094954
	Chm	Intergenic	816	99.26	0	4301342	4300527
	Ora	Intergenic	820	96.83	0	17598621	17597806
ENSG00000238005	Cow	Intergenic	187	73.8	9e-29	7781372	7781186
	Mus	Intergenic	70	80	1e-10	126828358	126828289
	Chm	Intergenic	404	97.28	4e-172	214135579	214135176
	Dog	Intergenic	261	75.1	1e-44	4941714	4941973
	Mac	Intergenic	351	90.6	1e-111	222064316	222064657
	Ora	Intergenic	406	93.84	2e-156	14638714	14639117
ENSG00000238004	Mac	Intergenic	255	94.12	7e-98	18074961	18075215
	Ora	Intergenic	255	96.47	2e-103	43966308	43966562
	Chm	Intergenic	260	99.62	3e-113	158675065	158675324
	Dog	Intergenic	248	77.02	2e-47	1164228	1164469
ENSG00000255475	Mac	Intergenic	355	90.7	2e-122	123288474	123288122
	Chm	Coding@ENSPTRG00000042163@protein_coding@@ENSPTRE00000432789	355	99.15	7e-157	123118487	123118133
	Ora	Intergenic	355	95.77	2e-145	122125895	122125541
ENSG00000224027	Mac	Intergenic	434	93.09	7e-160	71397947	71397516
	Chm	Intergenic	417	98.32	2e-177	26241013	26240599
	Ora	Intergenic	434	96.54	3e-180	22410606	22410173
ENSG00000253510	Mac	Intergenic	3059	88.36	0	5570721	5567731
	Chm	Intergenic	3079	94.77	0	5473100	5470043
	Ora	Intergenic	679	94.85	0	5718503	5717825
	Ora	Intergenic	2422	92.28	0	5720944	5718548
ENSG00000259403	Mac	Intergenic	349	93.41	5e-132	77210776	77210428
	Chm	Intergenic	349	98.85	2e-150	94730897	94730549
	Ora	Intergenic	349	95.7	6e-140	94291831	94291483
ENSG00000251244	Mac	Intergenic	287	94.08	6e-111	147699936	147700222
	Ora	Intergenic	280	94.64	2e-109	161361702	161361981
	Chm	Intergenic	288	98.26	7e-123	158609448	158609735
	Dog	Intergenic	174	76.44	7e-29	53038904	53039077
ENSG00000263063	Mac	Coding@ENSMMUG00000005374@protein_coding@ZNF750@intronic	690	90.29	0	78193947	78193266
	Chm	Intergenic	689	98.84	0	82221272	82220584
	Ora	Intergenic	691	95.95	0	72825508	72824818
ENSG00000229928	Mac	Intergenic	375	95.73	4e-154	22081900	22082274
	Mus	Intergenic	110	84.55	1e-26	77767022	77766913
	Dog	Intergenic	176	84.09	1e-44	7696579	7696404
	Cow	Intergenic	172	87.21	1e-51	13320160	13320331
	Ora	Intergenic	375	98.4	1e-163	43166391	43166765
ENSG00000261161	Mac	Intergenic	264	90.15	1e-91	84788327	84788590
	Chm	Intergenic	274	95.99	4e-104	86334004	86334277
	Ora	Intergenic	265	97.74	2e-111	74371962	74372226
ENSG00000231196	Mac	Intergenic	109	90.83	2e-32	126476451	126476559
	Ora	Intergenic	109	91.74	2e-33	106321693	106321801
	Chm	Intergenic	109	91.74	2e-33	112189279	112189171
	Dog	Intergenic	143	72.03	5e-13	58568981	58569117
ENSG00000238230	Mac	Intergenic	1637	90.59	0	75109898	75108264
	Ora	Intergenic	1601	96.19	0	96957116	96955518
	Chm	Intergenic	1601	98.44	0	94886549	94884953
	Dog	Intergenic	351	72.08	4e-43	45499362	45499022
ENSG00000231193	Mac	Intergenic	269	94.05	2e-103	44388225	44388493
	Ora	Intergenic	269	97.77	6e-113	28833905	28834173
	Chm	Intergenic	283	99.29	2e-123	33228569	33228287
	Dog	Intergenic	274	75.55	7e-37	50028076	50027807
ENSG00000260963	Mac	Intergenic	377	93.63	3e-134	50821889	50822258
	Chm	Intergenic	371	99.19	1e-164	51619920	51620290
	Cow	Intergenic	243	76.54	4e-34	21200183	21200424
	Ora	Intergenic	377	95.23	3e-145	39707700	39708075
ENSG00000260962	Mac	Intergenic	1279	94.37	0	75356439	75357712
	Ora	Intergenic	528	95.45	0	97252344	97252869
	Ora	Intergenic	1281	96.57	0	97254836	97256114
	Chm	Intergenic	1280	98.91	0	95158244	95159519
	Cow	Intergenic	434	78.34	1e-84	69961041	69961467
	Dog	Intergenic	1306	71.29	0	45708719	45709996
ENSG00000237262	Mac	Intergenic	360	95.28	6e-146	116055598	116055239
	Ora	Intergenic	360	97.78	1e-154	25039201	25039560
	Chm	Intergenic	366	98.91	5e-161	140041364	140041729
	Cow	Intergenic	290	68.97	1e-28	61628135	61627847
	Dog	Intergenic	241	71.78	2e-29	38837410	38837650
ENSG00000260634	Mac	Intergenic	1493	90.15	0	133461074	133459597
	Ora	Intergenic	1512	92.59	0	7107584	7109085
	Chm	Intergenic	1472	98.64	0	127712224	127710756
	Dog	Intergenic	157	83.44	2e-30	23557008	23557158
ENSG00000260637	Mac	Intergenic	483	79.92	4e-104	87368057	87367577
	Chm	Intergenic	548	87.04	3e-162	88979624	88979078
	Ora	Intergenic	529	78.64	8e-101	76894371	76893856
ENSG00000225002	Chm	Intergenic	266	98.87	2e-114	104951136	104950871
	Ora	Intergenic	266	97.37	1e-110	102305097	102304832
ENSG00000230248	Mac	Intergenic	420	94.05	2e-160	155606451	155606033
	Ora	Intergenic	420	96.67	7e-174	110304112	110304531
	Chm	Intergenic	418	98.33	0	109328107	109328524
	Cow	Intergenic	150	76	1e-18	42360707	42360562
	Dog	Intergenic	135	74.81	2e-15	65301249	65301378
ENSG00000225007	Mac	Intergenic	177	93.22	6e-61	63714093	63714268
	Chm	Intergenic	178	100	5e-76	18082154	18082331
	Ora	Intergenic	178	97.19	3e-71	15531761	15531938
ENSG00000261615	Mac	Intergenic	536	88.06	3e-175	22091588	22091058
	Chm	Intergenic	316	85.44	4e-94	22598370	22598056
	Ora	Intergenic	513	95.91	0	22918197	22917686
	Ora	Intergenic	513	95.71	0	22931594	22931083
ENSG00000260814	Cow	Intergenic	92	76.09	9e-11	37285839	37285749
	Mus	Intergenic	109	76.15	6e-12	119849445	119849551
	Chm	Intergenic	303	93.73	4e-107	38696177	38695891
	Dog	Intergenic	88	84.09	6e-17	8804896	8804809
	Mac	Intergenic	303	87.79	1e-90	20191406	20191118
	Ora	Coding@ENSPPYG00000006381@protein_coding@@ENSPPYE00000064392	303	95.38	1e-117	38229198	38228900
ENSG00000261617	Mac	Intergenic	2162	90.98	0	9553269	9555405
ENSG00000261617	Mac	Intergenic	1078	83.21	0	9555304	9556371
ENSG00000261617	Mac	Intergenic	2412	91.21	0	9556010	9558399
	Chm	Intergenic	1375	98.04	0	9548091	9549459
	Chm	Intergenic	1116	87.1	0	9550651	9551759
	Chm	Intergenic	2402	97.17	0	9551299	9553698
	Ora	Intergenic	1700	91.06	0	9696768	9698442
	Ora	Intergenic	1003	83.65	0	9698260	9699255
	Ora	Intergenic	2323	94.88	0	9698968	9701262
ENSG00000261610	Cow	Intergenic	290	78.97	5e-67	2511021	2511310
	Mus	Intergenic	227	73.13	4e-19	90713474	90713261
	Chm	Intergenic	1790	98.21	0	18369909	18368121
	Dog	Intergenic	331	77.95	3e-66	27019245	27018915
	Mac	Intergenic	1790	92.74	0	14248603	14250383
	Ora	Intergenic	1791	96.71	0	33194419	33192629
ENSG00000255313	Mac	Intergenic	299	87.29	5e-82	127530162	127529865
	Chm	Intergenic	299	91.64	3e-97	123612995	123612697
	Ora	Intergenic	299	88.96	1e-89	132640142	132639844
ENSG00000243345	Mac	Intergenic	194	82.99	2e-36	153167734	153167909
	Chm	Intergenic	538	97.03	0	117273257	117273794
	Ora	Intergenic	279	92.83	3e-101	112367713	112367990
	Ora	Intergenic	279	92.83	3e-101	112371609	112371886
ENSG00000237461	Ora	Intergenic	802	97.26	0	95396801	95396001
	Mus	Intergenic	147	86.39	8e-32	47830674	47830531
	Chm	Intergenic	867	98.85	0	98389800	98388934
	Cow	Intergenic	704	69.32	4e-71	65103438	65102777
	Dog	Intergenic	171	91.23	1e-51	56594751	56594581
ENSG00000255314	Cow	Intergenic	212	74.53	9e-33	77066304	77066513
	Mus	Coding@ENSMUSG00000058318@protein_coding@Phf21a@intronic	177	68.93	3e-14	92124837	92124667
	Chm	Intergenic	760	99.47	0	46285173	46285932
	Dog	Intergenic	496	71.57	2e-64	43258868	43258376
	Mac	Intergenic	761	93.69	0	25958589	25957831
	Ora	Intergenic	759	96.57	0	22482189	22481431
ENSG00000255318	Mac	Intergenic	845	91.24	0	6830873	6831713
	Chm	Intergenic	600	95.33	0	65580808	65580220
	Cow	Intergenic	164	71.95	1e-21	46122421	46122260
	Ora	Intergenic	839	95.59	0	8295384	8296221
ENSG00000272654	Mac	Intergenic	925	92.43	0	132493344	132494257
	Chm	Coding@ENSPTRG00000001369@protein_coding@JTB@ENSPTRE00000013455	1423	98.95	0	132226653	132228075
	Cow	Intergenic	254	72.44	3e-27	16519052	16518809
	Ora	Intergenic	1423	95.99	0	97533659	97532240
ENSG00000237468	Mac	Intergenic	2021	91.84	0	116787507	116789523
	Ora	Intergenic	1997	97.1	0	149645970	149643978
	Chm	Intergenic	1996	98.45	0	148120473	148118478
	Cow	Intergenic	1205	68.55	1e-107	85009845	85008705
	Dog	Intergenic	1014	69.92	3e-95	37750272	37749283
ENSG00000258743	Chm	Intergenic	734	99.46	0	82041479	82042210
ENSG00000258743	Chm	Intergenic	654	99.39	0	82047649	82048302
	Ora	Intergenic	680	97.65	0	84006686	84007365
	Ora	Intergenic	655	97.25	0	84012283	84012937
ENSG00000269979	Cow	Intergenic	735	83.13	0	93148320	93147586
	Mus	Intergenic	299	88.63	5e-86	36191509	36191806
	Chi	Coding@ENSGALG00000001333@protein_coding@MRRF@ENSGALE00000279796	136	80.88	1e-28	8757394	8757529
	Chm	Intergenic	708	100	0	121371159	121371866
	Dog	Coding@ENSCAFG00000032643@protein_coding@MRRF@ENSCAFE00000330766	730	79.59	5e-159	60257752	60257030
	Mac	Intergenic	708	96.89	0	13672372	13671665
	Opo	Intergenic	329	86.32	5e-93	415845615	415845943
	Ora	Coding@ENSPPYG00000019570@protein_coding@MRRF@ENSPPYE00000195908	708	99.01	0	119138555	119139262
ENSG00000267381	Mac	Intergenic	665	92.63	0	43845496	43846153
	Ora	Intergenic	656	97.1	0	38322929	38323584
	Chm	Intergenic	658	97.26	0	42639517	42640168
	Dog	Intergenic	615	74.63	3e-95	115497095	115497693
ENSG00000231604	Mac	Intergenic	427	94.85	3e-173	7809255	7808829
	Ora	Intergenic	421	90.02	4e-107	54712933	54713353
	Chm	Intergenic	428	97.66	0	53901179	53901604
	Cow	Intergenic	351	66.1	1e-20	59846222	59845878
	Dog	Intergenic	406	67.98	5e-29	41859438	41859833
ENSG00000248736	Mac	Intergenic	307	91.86	7e-113	2860367	2860673
	Chm	Intergenic	307	97.72	5e-130	2988934	2989240
	Ora	Intergenic	307	95.11	2e-122	2849396	2849702
ENSG00000265282	Mac	Intergenic	338	91.72	2e-118	58959038	58958705
	Chm	Coding@ENSPTRG00000009513@protein_coding@ACE@intronic	338	97.63	2e-140	62187342	62187008
	Dog	Intergenic	339	71.39	1e-44	11461641	11461314
ENSG00000251376	Mac	Intergenic	241	92.12	1e-83	52708550	52708790
	Ora	Intergenic	360	95.56	2e-139	56313114	56313473
ENSG00000231601	Chm	Intergenic	250	98.8	7e-107	829257	829506
	Ora	Intergenic	121	85.95	1e-20	736518	736636
ENSG00000267388	Cow	Intergenic	217	69.59	3e-28	46835372	46835588
	Mus	Intergenic	219	67.12	2e-20	30347022	30346805
	Chm	Intergenic	519	99.23	0	41166795	41167313
	Dog	Intergenic	492	68.09	4e-47	116717414	116716951
	Mac	Intergenic	354	90.11	4e-126	42451700	42452053
	Ora	Intergenic	519	95.38	0	36792022	36792540
ENSG00000269973	Mac	Intergenic	3053	90.93	0	10036616	10039646
	Ora	Intergenic	3260	95.52	0	102756186	102752937
	Chm	Intergenic	3233	98.39	0	10036191	10039408
	Cow	Intergenic	205	78.05	4e-31	87632779	87632588
	Dog	Coding@ENSCAFG00000003375@protein_coding@CPSF3@intronic	226	69.03	1e-24	6571429	6571206
ENSG00000269972	Mac	Intergenic	227	95.59	1e-89	74853588	74853362
	Ora	Intergenic	228	99.12	5e-98	25942575	25942348
	Chm	Intergenic	228	98.68	4e-97	29660260	29660033
	Cow	Intergenic	227	79.3	4e-50	71971221	71970995
	Dog	Intergenic	185	74.59	1e-34	24002298	24002114
ENSG00000269975	Cow	Coding@ENSBTAG00000010916@protein_coding@LHFPL4@ENSBTAE00000117945	510	81.96	3e-118	17162500	17163003
	Mus	Coding@ENSMUSG00000042873@protein_coding@Lhfpl4@ENSMUSE00000856733	422	76.3	3e-68	113168490	113168085
	Chm	Coding@ENSPTRG00000014587@protein_coding@LHFPL4@ENSPTRE00000143824	1210	98.76	0	9701430	9700227
	Dog	Coding@ENSCAFG00000029592@protein_coding@LHFPL4@ENSCAFE00000282581	582	80.76	4e-131	8663346	8663918
	Mac	Intergenic	1215	94.4	0	51490474	51491672
	Ora	Coding@ENSPPYG00000013684@protein_coding@LHFPL4@ENSPPYE00000136966	1210	95.79	0	60471761	60472953
ENSG00000263553	Cow	Intergenic	471	72.4	1e-64	32405071	32404612
	Mus	Intergenic	189	74.07	7e-25	13238184	13238369
	Chm	Intergenic	507	98.62	0	20372813	20373319
	Dog	Intergenic	348	75.86	4e-62	63764945	63764605
	Mac	Intergenic	507	91.52	1e-177	17678280	17678770
	Ora	Intergenic	507	95.86	0	36365140	36365645
ENSG00000265743	Mac	Coding@ENSMMUG00000001116@protein_coding@SUZ12@intronic	111	80.18	8e-20	27174191	27174081
ENSG00000265743	Mac	Coding@ENSMMUG00000009069@protein_coding@CRLF3@intronic	111	80.18	8e-20	27174191	27174081
	Ora	Intergenic	230	96.52	7e-93	25767143	25766914
	Chm	Coding@ENSPTRG00000008966@protein_coding@ADAP2@intronic	124	79.84	4e-23	26119584	26119707
	Cow	Intergenic	90	80	3e-13	18345805	18345892
	Dog	Intergenic	68	86.76	1e-14	40814902	40814969
ENSG00000225135	Cow	Intergenic	1426	82.61	0	85789409	85790772
ENSG00000225135	Cow	Intergenic	1426	83.24	0	85832328	85833691
	Mus	Coding@ENSMUSG00000019790@protein_coding@Stxbp5@ENSMUSE00000415900	894	69.02	7e-64	9756401	9755551
	Chi	Intergenic	653	68.91	3e-47	46493742	46494382
	Chm	Intergenic	1406	98.44	0	148931592	148932983
	Mac	Intergenic	1412	95.96	0	115952246	115950859
	Opo	Intergenic	687	72.34	1e-86	426794367	426795030
	Ora	Intergenic	1405	97.3	0	150465869	150467262
ENSG00000236511	Mac	Intergenic	331	95.47	4e-128	74041475	74041146
	Dog	Intergenic	322	76.4	1e-53	91761574	91761891
	Cow	Intergenic	142	75.35	2e-15	41597000	41596860
	Ora	Intergenic	332	98.8	1e-144	59854659	59854328
ENSG00000259616	Mac	Intergenic	217	87.56	3e-64	39712001	39711785
	Chm	Coding@ENSPTRG00000007135@protein_coding@VPS13C@intronic	214	86.45	5e-65	59392909	59393122
	Ora	Intergenic	215	96.28	2e-85	58233861	58233647
ENSG00000237862	Mac	Coding@ENSMMUG00000018856@protein_coding@@ENSMMUE00000183655	1718	93.02	0	81255913	81254219
[truncated: 22,666 more rows]

## Sheet: Length
Bin	Frequency	Cumulative %
0	0	0
100	770	0.0312183
200	3786	0.184715
300	3931	0.344091
400	3019	0.466491
500	2432	0.565092
600	1948	0.644071
700	1354	0.698966
800	860	0.733833
900	680	0.761403
1000	593	0.785445
1100	490	0.805311
1200	476	0.82461
1300	458	0.843179
1400	415	0.860004
1500	351	0.874235
1600	249	0.88433
1700	281	0.895723
1800	213	0.904358
1900	232	0.913764
2000	170	0.920657
More	1957	1

## Sheet: Identity
Bin	Frequency	Cumulative %
0	0	0
5	0	0
10	0	0
15	0	0
20	0	0
25	0	0
30	0	0
35	0	0
40	0	0
45	0	0
50	0	0
55	0	0
60	15	0.000608149
65	205	0.00891952
70	1411	0.0661261
75	2959	0.186094
80	2358	0.281695
85	1404	0.338617
90	1552	0.401541
95	5181	0.611595
100	9580	1

## Sheet: E-value
Bin	Frequency	Cumulative %
0	10709	0.434178
1e-180	4	0.43434
1e-160	883	0.47014
1e-140	987	0.510156
1e-120	1203	0.55893
1e-100	1436	0.61715
1e-80	1555	0.680195
1e-60	1587	0.744537
1e-40	1705	0.813663
1e-20	2454	0.913156
1e-10	2142	1
